# Supplementary material for: The intellectual disability gene PQBP1 rescues Alzheimer’s disease pathology
Source: Mol Psychiatry. 2018 Oct 3;23(10):2090–110. doi: 10.1038/s41380-018-0253-8 (PMC6250680; doi:10.1038/s41380-018-0253-8)
Supplement: Supplementary file 18 — Supplementary Table 1 [file 41380_2018_253_MOESM18_ESM.xlsx]

## Sheet: 1-1) PQBP1-cKO @3M
[Supplementary Table 1-1] Splicing changes in PQBP1-cKO vs B6 at 3M.
Gene accession	Gene symbol	Gene name	Changed exon		Log2 relative skipping/inclusion ratio	p-value	q-value
NM_207635	Rps24	40S ribosomal protein S24	5		7.31995	3.6e-42	3.29162e-38
NM_194054	Rtn4	Reticulon-4	4		6.61817	6.77e-29	3.40454e-25
NM_194053	Rtn4	Reticulon-4	3		6.61817	6.77e-29	3.40454e-25
NM_194052	Rtn4	Reticulon-4	2		6.61817	6.77e-29	3.40454e-25
NR_028380	Ftx	Ftx transcript, Xist regulator (non-protein coding)(Ftx)	10		6.2503	1.52e-08	1.2811e-05
NR_028381	Ftx	Ftx transcript, Xist regulator (non-protein coding)(Ftx)	9		6.2503	1.52e-08	1.2811e-05
NM_001252665	Dmtn	Dematin	5		5.67385	5.31e-14	9.26125e-11
NM_001252664	Dmtn	Dematin	5		5.67385	5.31e-14	9.26125e-11
NM_001252662	Dmtn	Dematin	6		5.67385	5.31e-14	9.26125e-11
NM_013514	Dmtn	Dematin	7		5.67385	5.31e-14	9.26125e-11
NM_001252663	Dmtn	Dematin	6		5.67385	5.31e-14	9.26125e-11
NM_001252666	Dmtn	Dematin	4		5.67385	5.31e-14	9.26125e-11
NM_028044	Cnn3	Calponin-3	3		5.63534	1.89e-12	2.88017e-09
NM_001277149	Chd7	Chromodomain-helicase-DNA-binding protein 7	6		5.61471	0.010101	0.918899
NM_198831	Mrpl48	39S ribosomal protein L48, mitochondrial	2		5.43296	2.12e-14	3.97312e-11
NM_008614	Mobp	Myelin-associated oligodendrocyte basic protein	2		5.37495	6.79e-15	1.30494e-11
NM_001039365	Mobp	Myelin-associated oligodendrocyte basic protein	2		5.36954	1.13e-14	2.15796e-11
NM_026386	Snx2	Sorting nexin-2	13		5.35755	3.83e-05	0.0144635
NM_009306	Syt1	Synaptotagmin-1	6		5.30573	1.4e-37	9.18315e-34
NM_001252341	Syt1	Synaptotagmin-1	7		5.30573	1.4e-37	9.18315e-34
NM_001252342	Syt1	Synaptotagmin-1	6		5.30397	1.53e-37	9.82234e-34
NM_133984	Hemk1	HemK methyltransferase family member 1	6		5.24031	1.81e-05	0.00784677
NM_009936	Col9a3	collagen, type IX, alpha 3(Col9a3)	7		5.1375	0.00183272	0.314736
NM_181517	Ipo7	Importin-7	19		5.06758	3.96e-09	3.60806e-06
NM_008131	Glul	Glutamine synthetase	2		5.03757	7.14e-17	1.69635e-13
NM_001252372	Mybpc1	myosin binding protein C, slow-type(Mybpc1)	2		5	0.022977	1
NM_175418	Mybpc1	myosin binding protein C, slow-type(Mybpc1)	2		5	0.022977	1
NM_008131	Glul	Glutamine synthetase	3		4.97346	2.64e-16	5.90054e-13
NM_009306	Syt1	Synaptotagmin-1	7		4.96777	6.16e-29	3.26082e-25
NM_001252341	Syt1	Synaptotagmin-1	8		4.96777	6.16e-29	3.26082e-25
NM_001252342	Syt1	Synaptotagmin-1	7		4.96777	6.16e-29	3.26082e-25
NM_146069	Nrros	Negative regulator of reactive oxygen species	2		4.92481	6.98e-05	0.0241247
NM_198022	Tnrc6c	Trinucleotide repeat-containing gene 6C protein	3		4.92283	0.00234544	0.374639
NR_045739	Sorbs2os	sorbin and SH3 domain containing 2, opposite strand	3		4.83054	1.33e-07	9.62359e-05
NM_001080963	Ppapdc1a	Phosphatidate phosphatase PPAPDC1A	4		4.80735	0.00589826	0.674382
NM_001123037	Eif4a2	Eukaryotic initiation factor 4A-II	6		4.78809	1.35e-22	4.42759e-19
NM_001123038	Eif4a2	Eukaryotic initiation factor 4A-II	7		4.78809	1.35e-22	4.42759e-19
NM_013506	Eif4a2	Eukaryotic initiation factor 4A-II	7		4.78809	1.35e-22	4.42759e-19
NR_110335	Eif4a2	Eukaryotic initiation factor 4A-II	7		4.78809	1.35e-22	4.42759e-19
NM_033526	Ubqln4	Ubiquilin-4	5		4.75645	9.23e-07	0.000559234
NM_013510	Epb4.1l1	erythrocyte membrane protein band 4.1 like 1	15		4.71687	3.55e-07	0.00023135
NM_001006664	Epb4.1l1	erythrocyte membrane protein band 4.1 like 1	15		4.71687	3.55e-07	0.00023135
NM_001003815	Epb4.1l1	erythrocyte membrane protein band 4.1 like 1	15		4.71687	3.55e-07	0.00023135
NM_011883	Rnf13	E3 ubiquitin-protein ligase RNF13	4		4.71308	3.55e-07	0.00023135
NM_001113413	Rnf13	E3 ubiquitin-protein ligase RNF13	4		4.71308	3.55e-07	0.00023135
NM_001168507	Tmem11	Transmembrane protein 11, mitochondrial	2		4.69318	7.83e-06	0.00372057
NM_007467	Aplp1	Amyloid-like protein 1	9		4.63832	1.7e-07	0.000120977
NM_001163029	Cd97	CD97 antigen	6		4.58496	0.000658294	0.147023
NM_011925	Cd97	CD97 antigen	8		4.58496	0.000658294	0.147023
NM_001163031	Cd97	CD97 antigen	6		4.58496	0.000658294	0.147023
NM_001163030	Cd97	CD97 antigen	7		4.58496	0.000658294	0.147023
NM_009928	Col15a1	Collagen alpha-1(XV) chain	30		4.54432	0.00859857	0.839361
NM_007467	Aplp1	Amyloid-like protein 1	10		4.50371	1.11e-06	0.00065287
NM_001111118	Rad51ap2	RAD51 associated protein 2(Rad51ap2)	2		4.45943	0.00942253	0.880756
NM_011711	Fmnl3	Formin-like protein 3	15		4.45943	0.00327815	0.473945
NM_133739	Tmem123	Porimin	2		4.39232	0.0405594	1
NM_177030	Dock6	Dedicator of cytokinesis protein 6	16		4.39232	0.0319917	1
NM_025820	Crnkl1	Crooked neck-like protein 1	3		4.34733	7.07e-05	0.0243377
NM_173440	Nrip1	Nuclear receptor-interacting protein 1	2		4.32193	0.01285	1
NM_019920	Lamtor3	Ragulator complex protein LAMTOR3	4		4.32193	0.00222966	0.359764
NM_207223	Acap3	ArfGAP with coiled-coil, ankyrin repeat and PH domains 3(Acap3)	9		4.32193	3.97e-09	3.60806e-06
NM_146116	Tubb4b	Tubulin beta-4B chain	3		4.26966	1.44e-05	0.00648499
NM_178743	Slc26a11	Sodium-independent sulfate anion transporter	9		4.26679	0.00314399	0.461402
NM_001025445	Aptx	Aprataxin	2		4.25414	5.49e-05	0.0194426
NM_001025444	Aptx	Aprataxin	2		4.25414	5.49e-05	0.0194426
NM_146061	Prr5	Proline-rich protein 5	3		4.24793	0.00884173	0.85291
NM_009824	Cbfa2t3	Protein CBFA2T3	3		4.22882	0.00105302	0.207
NM_001109873	Cbfa2t3	Protein CBFA2T3	3		4.22882	0.00105302	0.207
NM_007695	Chil1	chitinase-like 1(Chil1)	2		4.22239	0.0197666	1
NM_028319	Zfp518a	zinc finger protein 518A(Zfp518a)	4		4.22239	0.00395558	0.536583
NM_153537	Phldb1	Pleckstrin homology-like domain family B member 1	2		4.2084	0.000484122	0.115749
NM_207706	Elmo2	Engulfment and cell motility protein 2	10		4.19546	6.29e-09	5.53322e-06
NM_011843	Esyt1	Extended synaptotagmin-1	12		4.12553	0.00428351	0.554709
NM_178716	Tnpo1	Transportin-1	19		4.1062	0.00472362	0.592627
NM_001048267	Tnpo1	Transportin-1	19		4.1062	0.00472362	0.592627
NM_175436	Zfp526	zinc finger protein 526(Zfp526)	2		4.09686	0.00448591	0.572479
NM_008084	Gapdh	Glyceraldehyde-3-phosphate dehydrogenase	2		4.09388	4.34e-10	4.79677e-07
NM_027322	Prrg1	proline rich Gla (G-carboxyglutamic acid) 1(Prrg1)	2		4.08746	0.0200061	1
NM_018785	Prpf40a	Pre-mRNA-processing factor 40 homolog A	8		4.03486	0.001706	0.296482
NM_010154	Erbb4	Receptor tyrosine-protein kinase erbB-4	11		4.01381	0.00272587	0.417715
NM_010576	Itga4	Integrin alpha-4	5		4	0.0105716	0.944652
NM_173765	Aasdh	Acyl-CoA synthetase family member 4	2		4	0.00476031	0.595943
NM_031842	Smarcd1	SWI/SNF-related matrix-associated actin-dependent regulator of chromatin subfamily D member 1	9		3.98641	0.000260062	0.0705204
NR_015511	E030011O05Rik	RIKEN cDNA E030011O05 gene(E030011O05Rik)	3		3.97728	0.0237358	1
NM_134448	Dst	Dystonin	92		3.95405	1.13e-07	8.21584e-05
NM_133833	Dst	Dystonin	87		3.95405	1.13e-07	8.21584e-05
NM_001276764	Dst	Dystonin	96		3.95405	1.13e-07	8.21584e-05
NM_011772	Ikzf4	Zinc finger protein Eos	2		3.90689	0.032905	1
NM_183024	Raver2	Ribonucleoprotein PTB-binding 2	2		3.87149	0.013073	1
NM_139153	Agap3	Arf-GAP with GTPase, ANK repeat and PH domain-containing protein 3	5		3.83477	0.000382054	0.0953498
NM_175178	Aifm3	Apoptosis-inducing factor 3	8		3.80995	0.00126708	0.236877
NM_029865	Ocel1	Occludin/ELL domain-containing protein 1	3		3.80735	0.0130459	1
NM_147219	Abca5	ATP-binding cassette sub-family A member 5	31		3.79727	0.00278934	0.423782
NM_001033481	Myrf	Myelin regulatory factor	16		3.7866	0.00170678	0.296482
NM_001178058	Txnrd3	Thioredoxin reductase 3	5		3.77761	0.0247254	1
NM_001178060	Txnrd3	Thioredoxin reductase 3	5		3.77761	0.0247254	1
NM_001178059	Txnrd3	Thioredoxin reductase 3	5		3.77761	0.0247254	1
NM_153162	Txnrd3	Thioredoxin reductase 3	5		3.77761	0.0247254	1
NM_019640	Pitpnb	Phosphatidylinositol transfer protein beta isoform	5		3.76553	0.000142016	0.0428937
NR_033744	Cbwd1	COBW domain-containing protein 1	3		3.76305	0.00114335	0.217793
NM_146097	Cbwd1	COBW domain-containing protein 1	3		3.76305	0.00114335	0.217793
NM_001171034	Tmbim6	Bax inhibitor 1	4		3.76305	0.00111105	0.213257
NM_026669	Tmbim6	Bax inhibitor 1	3		3.76305	0.00111105	0.213257
NM_001171036	Tmbim6	Bax inhibitor 1	4		3.76305	0.00111105	0.213257
NM_001033851	Cpne8	Copine-8	3		3.76184	4.92e-08	3.75828e-05
NM_019972	Sort1	Sortilin	16		3.7389	0.00142796	0.259556
NM_001271599	Sort1	Sortilin	16		3.7389	0.00142796	0.259556
NM_172447	Cfap69	cilia and flagella associated protein 69(Cfap69)	5		3.73697	0.0133618	1
NM_053271	Rims2	Regulating synaptic membrane exocytosis protein 2	3		3.70044	0.0110612	0.966617
NM_007467	Aplp1	Amyloid-like protein 1	11		3.67448	0.000715745	0.155664
NR_015599	A330076H08Rik	RIKEN cDNA A330076H08 gene(A330076H08Rik)	3		3.67243	0.00915282	0.863841
NM_172743	Plekha7	Pleckstrin homology domain-containing family A member 7	6		3.66297	0.0101132	0.918899
NM_011365	Itsn2	Intersectin-2	16		3.65294	0.00271449	0.416184
NM_001198968	Itsn2	Intersectin-2	16		3.65294	0.00271449	0.416184
NM_008066	Gabra2	Gamma-aminobutyric acid receptor subunit alpha-2	7		3.6423	1.38e-05	0.00626151
NM_028993	Mau2	MAU2 chromatid cohesion factor homolog	3		3.63941	0.00476867	0.596296
NM_001167939	Mau2	MAU2 chromatid cohesion factor homolog	3		3.63941	0.00476867	0.596296
NM_013922	Zfp354c	zinc finger protein 354C(Zfp354c)	2		3.63005	0.0133708	1
NR_033123	4933409K07Rik	RIKEN cDNA 4933409K07 gene	4		3.62936	6.05e-09	5.33766e-06
NM_001177806	Eif2ak4	Eukaryotic translation initiation factor 2-alpha kinase 4	21		3.62059	0.00586013	0.672571
NM_013719	Eif2ak4	Eukaryotic translation initiation factor 2-alpha kinase 4	22		3.62059	0.00586013	0.672571
NM_001128094	Atp13a3	Probable cation-transporting ATPase 13A3	2		3.61471	0.0114651	0.985059
NM_001128096	Atp13a3	Probable cation-transporting ATPase 13A3	2		3.61471	0.0114651	0.985059
NM_001025582	Dram2	DNA damage-regulated autophagy modulator protein 2	3		3.61471	0.00232007	0.371373
NM_001286986	Dram2	DNA damage-regulated autophagy modulator protein 2	3		3.61471	0.00232007	0.371373
NM_001286987	Dram2	DNA damage-regulated autophagy modulator protein 2	2		3.61471	0.00232007	0.371373
NM_026013	Dram2	DNA damage-regulated autophagy modulator protein 2	3		3.61471	0.00232007	0.371373
NM_008688	Nfic	Nuclear factor 1 C-type	7		3.60821	0.00513675	0.623962
NM_026756	Nfic	Nuclear factor 1 C-type	7		3.60821	0.00513675	0.623962
NR_045570	B4galt2	Beta-1,4-galactosyltransferase 2	5		3.60145	0.00357633	0.505397
NM_011975	Rpl27a	60S ribosomal protein L27a	2		3.59694	5.7e-05	0.0200451
NM_011256	Pitpnm2	Membrane-associated phosphatidylinositol transfer protein 2	3		3.58843	0.00393141	0.536004
NM_001002268	Gpr126	G-protein coupled receptor 126	24		3.58496	0.0474716	1
NM_001044386	Zfx	Zinc finger X-chromosomal protein	2		3.58496	0.0474716	1
NM_175546	Wdfy2	WD repeat and FYVE domain-containing protein 2	2		3.58496	0.0403162	1
NM_153795	Fermt3	Fermitin family homolog 3	9		3.58496	0.0302059	1
NM_001272024	Sema6c	Semaphorin-6C	11		3.58496	0.00809809	0.809895
NR_073549	Sema6c	Semaphorin-6C	9		3.58496	0.00809809	0.809895
NM_011351	Sema6c	Semaphorin-6C	8		3.58496	0.00809809	0.809895
NR_073551	Sema6c	Semaphorin-6C	10		3.58496	0.00809809	0.809895
NR_073550	Sema6c	Semaphorin-6C	9		3.58496	0.00809809	0.809895
NM_013721	Rpl7a	60S ribosomal protein L7a	5		3.57491	0.00457191	0.579618
NM_139150	Carf	Calcium-responsive transcription factor	7		3.57347	0.0151206	1
NR_104344	Carf	Calcium-responsive transcription factor	5		3.57347	0.0151206	1
NM_001285473	Carf	Calcium-responsive transcription factor	5		3.57347	0.0151206	1
NM_001285463	Carf	Calcium-responsive transcription factor	9		3.57347	0.0151206	1
NM_008569	Anapc1	Anaphase-promoting complex subunit 1	20		3.56726	0.00610771	0.686622
NM_010185	Fcer1g	High affinity immunoglobulin epsilon receptor subunit gamma	4		3.55738	0.0028163	0.427019
NM_145997	Kdm5a	Lysine-specific demethylase 5A	18		3.53343	0.00954761	0.887736
NR_044987	Gm5441	predicted gene 5441(Gm5441)	2		3.53033	0.00663897	0.724481
NM_027931	Tars2	Threonine--tRNA ligase, mitochondrial	5		3.52869	0.00327381	0.473739
NM_001163619	Tars2	Threonine--tRNA ligase, mitochondrial	5		3.52869	0.00327381	0.473739
NM_001163617	Tars2	Threonine--tRNA ligase, mitochondrial	5		3.52869	0.00327381	0.473739
NM_001001984	Kdm2a	Lysine-specific demethylase 2A	16		3.51457	0.00440116	0.565575
NM_001199433	Dnmt1	DNA (cytosine-5)-methyltransferase 1	10		3.50696	0.00578806	0.669135
NM_001199431	Dnmt1	DNA (cytosine-5)-methyltransferase 1	10		3.50696	0.00578806	0.669135
NM_010066	Dnmt1	DNA (cytosine-5)-methyltransferase 1	10		3.50696	0.00578806	0.669135
NM_001199432	Dnmt1	DNA (cytosine-5)-methyltransferase 1	10		3.50696	0.00578806	0.669135
NM_026221	Ppfibp1	Liprin-beta-1	11		3.50524	0.0105033	0.942086
NM_001170433	Ppfibp1	Liprin-beta-1	12		3.50524	0.0105033	0.942086
NM_001077698	Fmnl1	Formin-like protein 1	5		3.49185	0.00670426	0.725678
NM_019679	Fmnl1	Formin-like protein 1	5		3.49185	0.00670426	0.725678
NM_008066	Gabra2	Gamma-aminobutyric acid receptor subunit alpha-2	8		3.48834	4.73e-05	0.0172993
NM_010273	Gdi1	Rab GDP dissociation inhibitor alpha	9		3.47622	2.63e-12	3.94804e-09
NM_144546	Zfp119a	zinc finger protein 119a(Zfp119a)	3		3.45943	0.0460342	1
NM_031403	Dbr1	Lariat debranching enzyme	4		3.45943	0.00949168	0.884206
NM_001164769	Fbxw2	F-box/WD repeat-containing protein 2	5		3.44694	2.68e-05	0.01064
NM_001164768	Fbxw2	F-box/WD repeat-containing protein 2	3		3.44694	2.68e-05	0.01064
NM_013890	Fbxw2	F-box/WD repeat-containing protein 2	5		3.44694	2.68e-05	0.01064
NM_001164770	Fbxw2	F-box/WD repeat-containing protein 2	5		3.44694	2.68e-05	0.01064
NM_018814	Pcnx	Pecanex-like protein 1	5		3.43929	0.022909	1
NM_008927	Map2k1	Dual specificity mitogen-activated protein kinase kinase 1	2		3.43657	0.00482887	0.600686
NM_027406	Aldh1l1	Cytosolic 10-formyltetrahydrofolate dehydrogenase	16		3.43017	0.00461131	0.583143
NM_201374	Ccdc155	Protein KASH5	11		3.42403	0.0197304	1
NM_015755	Hunk	Hormonally up-regulated neu tumor-associated kinase	3		3.41504	0.047343	1
NM_001168621	Znrf1	E3 ubiquitin-protein ligase ZNRF1	2		3.41356	0.00530342	0.634501
NM_133206	Znrf1	E3 ubiquitin-protein ligase ZNRF1	2		3.41356	0.00530342	0.634501
NM_007680	Ephb6	Ephrin type-B receptor 6	10		3.4125	0.0051852	0.626819
NM_001146351	Ephb6	Ephrin type-B receptor 6	10		3.4125	0.0051852	0.626819
NM_148930	Rbm5	RNA-binding protein 5	23		3.40312	8.66e-07	0.000528947
NM_029929	Vps33a	Vacuolar protein sorting-associated protein 33A	10		3.38364	0.000190191	0.054602
NM_013789	Sergef	Secretion-regulating guanine nucleotide exchange factor	9		3.37851	0.0104343	0.937509
NM_008972	Ptma	Prothymosin alpha	3		3.37029	0.000732961	0.15797
NM_028814	2810403A07Rik	RIKEN cDNA 2810403A07 gene(2810403A07Rik)	12		3.35669	0.0126273	1
NM_025793	Wdr45b	WD repeat domain phosphoinositide-interacting protein 3	3		3.35628	0.0128055	1
NM_011055	Pde3b	cGMP-inhibited 3',5'-cyclic phosphodiesterase B	2		3.3505	0.0275109	1
NM_001164575	Zfp169	zinc finger protein 169(Zfp169)	4		3.34792	0.0316153	1
NM_001164576	Zfp169	zinc finger protein 169(Zfp169)	4		3.34792	0.0316153	1
NM_026450	Zfp169	zinc finger protein 169(Zfp169)	4		3.34792	0.0316153	1
NR_045073	A330102I10Rik	RIKEN cDNA A330102I10 gene(A330102I10Rik)	4		3.33985	0.0415395	1
NM_023479	Elac2	Zinc phosphodiesterase ELAC protein 2	14		3.33752	0.0102739	0.927019
NM_011931	Rfwd2	E3 ubiquitin-protein ligase RFWD2	4		3.3346	0.00382258	0.529409
NM_001077398	Ldb2	LIM domain-binding protein 2	8		3.32348	0.000169854	0.0496552
NM_001286348	Ldb2	LIM domain-binding protein 2	8		3.32348	0.000169854	0.0496552
NM_199032	Cep135	Centrosomal protein of 135 kDa	17		3.32193	0.0472161	1
NM_001009947	Dock11	Dedicator of cytokinesis protein 11	36		3.32193	0.0421053	1
NM_133984	Hemk1	HemK methyltransferase family member 1	5		3.32193	0.0158985	1
NM_011723	Xdh	Xanthine dehydrogenase/oxidase	27		3.32193	0.00907823	0.858412
NM_001285933	Kctd9	BTB/POZ domain-containing protein KCTD9	3		3.32193	0.000341421	0.0870081
NM_134073	Kctd9	BTB/POZ domain-containing protein KCTD9	3		3.32193	0.000341421	0.0870081
NM_001111028	Kctd9	BTB/POZ domain-containing protein KCTD9	3		3.32193	0.000341421	0.0870081
NM_170689	Ank3	Ankyrin-3	5		3.31836	0.0278354	1
NM_146005	Ank3	Ankyrin-3	5		3.31836	0.0278354	1
NM_170728	Ank3	Ankyrin-3	5		3.31836	0.0278354	1
NM_170688	Ank3	Ankyrin-3	5		3.31836	0.0278354	1
NM_170729	Ank3	Ankyrin-3	5		3.31836	0.0278354	1
NM_170690	Ank3	Ankyrin-3	5		3.31836	0.0278354	1
NM_008569	Anapc1	Anaphase-promoting complex subunit 1	6		3.3112	0.00230913	0.370408
NM_024207	Derl1	Derlin-1	4		3.30212	0.00143729	0.260624
NM_001034858	Armc2	Armadillo repeat-containing protein 2	3		3.2854	0.0172026	1
NM_019667	Stam2	Signal transducing adapter molecule 2	2		3.2854	0.0168899	1
NM_008991	Abcd3	ATP-binding cassette sub-family D member 3	4		3.2843	0.00052128	0.122117
NM_010778	Cd46	Membrane cofactor protein	7		3.28011	0.00305645	0.452961
NM_025815	Cpne8	Copine-8	7		3.27302	0.00206927	0.343624
NM_145573	Mrps35	28S ribosomal protein S35, mitochondrial	4		3.27116	0.000171646	0.0500881
NM_026585	Fam21	WASH complex subunit FAM21	18		3.2711	0.00975904	0.897748
NM_013627	Pax6	Paired box protein Pax-6	3		3.26946	0.0104367	0.937509
NM_001244202	Pax6	Paired box protein Pax-6	3		3.26946	0.0104367	0.937509
NM_025863	Trim59	Tripartite motif-containing protein 59	2		3.26303	0.0469417	1
NM_011245	Rasgrf1	Ras-specific guanine nucleotide-releasing factor 1	21		3.26024	2.94e-10	3.34628e-07
NM_177592	Tmem164	Transmembrane protein 164	2		3.25481	0.0180911	1
NM_008689	Nfkb1	Nuclear factor NF-kappa-B p105 subunit	4		3.25239	0.0367584	1
NM_001252223	Nbr1	Next to BRCA1 gene 1 protein	6		3.24936	4.86e-11	6.26674e-08
NM_001252222	Nbr1	Next to BRCA1 gene 1 protein	6		3.24936	4.86e-11	6.26674e-08
NM_008676	Nbr1	Next to BRCA1 gene 1 protein	6		3.24936	4.86e-11	6.26674e-08
NM_001252220	Nbr1	Next to BRCA1 gene 1 protein	6		3.24936	4.86e-11	6.26674e-08
NM_175291	Dock10	Dedicator of cytokinesis protein 10	16		3.24793	0.0376069	1
NM_001285927	Dock10	Dedicator of cytokinesis protein 10	16		3.24793	0.0376069	1
NM_001256081	Myo7a	Unconventional myosin-VIIa	47		3.24101	0.0145281	1
NM_001256083	Myo7a	Unconventional myosin-VIIa	46		3.24101	0.0145281	1
NM_008663	Myo7a	Unconventional myosin-VIIa	47		3.24101	0.0145281	1
NM_001256082	Myo7a	Unconventional myosin-VIIa	47		3.24101	0.0145281	1
NM_144784	Acat1	Acetyl-CoA acetyltransferase, mitochondrial	6		3.24063	0.00811683	0.810695
NM_019752	Htra2	Serine protease HTRA2, mitochondrial	7		3.23983	0.00896252	0.85291
NM_001008421	Nol10	Nucleolar protein 10	4		3.22987	0.0197108	1
NM_172609	Tomm22	Mitochondrial import receptor subunit TOM22 homolog	2		3.22452	0.00647481	0.711455
NM_009931	Col4a1	Collagen alpha-1(IV) chain	9		3.22239	0.014253	1
NM_001282993	Cobl	Protein cordon-bleu	5		3.21974	0.0237203	1
NM_001282994	Cobl	Protein cordon-bleu	5		3.21974	0.0237203	1
NM_172496	Cobl	Protein cordon-bleu	5		3.21974	0.0237203	1
NM_144942	Csad	Cysteine sulfinic acid decarboxylase	11		3.21175	0.0011809	0.223536
NM_016920	Atp6v0a1	V-type proton ATPase 116 kDa subunit a isoform 1	18		3.20462	1.15e-09	1.14142e-06
NM_001243049	Atp6v0a1	V-type proton ATPase 116 kDa subunit a isoform 1	17		3.20462	1.15e-09	1.14142e-06
NM_001243050	Atp6v0a1	V-type proton ATPase 116 kDa subunit a isoform 1	18		3.20462	1.15e-09	1.14142e-06
NM_001243051	Atp6v0a1	V-type proton ATPase 116 kDa subunit a isoform 1	18		3.20462	1.15e-09	1.14142e-06
NM_173021	Phka1	Phosphorylase b kinase regulatory subunit alpha, skeletal muscle isoform	13		3.20163	0.0392073	1
NM_008832	Phka1	Phosphorylase b kinase regulatory subunit alpha, skeletal muscle isoform	13		3.20163	0.0392073	1
NM_008073	Gabrg2	Gamma-aminobutyric acid receptor subunit gamma-2	8		3.19596	0.0152792	1
NM_177408	Gabrg2	Gamma-aminobutyric acid receptor subunit gamma-2	8		3.19596	0.0152792	1
NM_016878	Dnpep	Aspartyl aminopeptidase	3		3.18903	0.00985115	0.904567
NM_001025581	Kcnc2	Potassium voltage-gated channel subfamily C member 2	4		3.1839	0.0245001	1
NM_001159582	Pde1a	Calcium/calmodulin-dependent 3',5'-cyclic nucleotide phosphodiesterase 1A	6		3.17748	0.000369942	0.0937224
NM_016744	Pde1a	Calcium/calmodulin-dependent 3',5'-cyclic nucleotide phosphodiesterase 1A	5		3.17748	0.000369942	0.0937224
NM_001009979	Pde1a	Calcium/calmodulin-dependent 3',5'-cyclic nucleotide phosphodiesterase 1A	4		3.17748	0.000369942	0.0937224
NM_001009978	Pde1a	Calcium/calmodulin-dependent 3',5'-cyclic nucleotide phosphodiesterase 1A	4		3.17748	0.000369942	0.0937224
NM_001163688	Ptpra	Receptor-type tyrosine-protein phosphatase alpha	10		3.1758	0.0157492	1
NM_008980	Ptpra	Receptor-type tyrosine-protein phosphatase alpha	11		3.1758	0.0157492	1
NM_001081566	Pik3r6	Phosphoinositide 3-kinase regulatory subunit 6	16		3.16993	0.046116	1
NM_001004435	Pik3r6	Phosphoinositide 3-kinase regulatory subunit 6	16		3.16993	0.046116	1
NM_145706	Nup43	Nucleoporin Nup43	3		3.16993	0.0337358	1
NM_027937	Caskin1	Caskin-1	3		3.16146	0.0284761	1
NM_001110831	Dnpep	Aspartyl aminopeptidase	3		3.16046	0.0174134	1
NM_027869	Pnpt1	Polyribonucleotide nucleotidyltransferase 1, mitochondrial	12		3.15697	0.0173031	1
NM_030026	Mccc2	Methylcrotonoyl-CoA carboxylase beta chain, mitochondrial	12		3.152	0.023733	1
NM_024179	0610009O20Rik	RIKEN cDNA 0610009O20 gene(0610009O20Rik)	10		3.14474	0.0195548	1
NM_009681	Ap3s1	AP-3 complex subunit sigma-1	3		3.13822	0.0201122	1
NM_180956	Ndrg3	Protein NDRG3	5		3.1289	3e-05	0.0116499
NM_013865	Ndrg3	Protein NDRG3	5		3.1289	3e-05	0.0116499
NM_199012	Fchsd2	FCH and double SH3 domains protein 2	4		3.12533	0.00112572	0.215131
NM_001146010	Fchsd2	FCH and double SH3 domains protein 2	4		3.12533	0.00112572	0.215131
NM_201638	Mettl14	N6-adenosine-methyltransferase subunit METTL14	8		3.12056	0.0168608	1
NM_053268	Rasa2	Ras GTPase-activating protein 2	20		3.12	0.0421155	1
NM_001163557	Ppfibp2	Liprin-beta-2	9		3.11548	0.00408462	0.548247
NM_008905	Ppfibp2	Liprin-beta-2	9		3.11548	0.00408462	0.548247
NM_025289	Tbrg1	Transforming growth factor beta regulator 1	6		3.11446	0.0159808	1
NM_172528	Lrrc1	Leucine-rich repeat-containing protein 1	7		3.11103	0.0309541	1
NM_001146048	Lrrc1	Leucine-rich repeat-containing protein 1	7		3.11103	0.0309541	1
NM_007633	Ccne1	G1/S-specific cyclin-E1	8		3.10792	0.0169279	1
NM_009461	Ubr1	E3 ubiquitin-protein ligase UBR1	46		3.10692	0.0186596	1
NM_001001181	BC031181	cDNA sequence BC031181(BC031181)	1		3.10027	0.0162744	1
NM_009879	Ift81	Intraflagellar transport protein 81 homolog	5		3.09954	0.0257882	1
NM_144731	Galnt7	N-acetylgalactosaminyltransferase 7	6		3.09954	0.0062415	0.69493
NM_001037711	Cgn	Cingulin	17		3.08746	0.0302426	1
NM_172434	Celf3	CUGBP Elav-like family member 3	10		3.08112	0.0215749	1
NM_178930	Gbf1	golgi-specific brefeldin A-resistance factor 1(Gbf1)	23		3.07413	0.000842259	0.175995
NM_010331	Gpaa1	Glycosylphosphatidylinositol anchor attachment 1 protein	9		3.07241	0.0189791	1
NM_009281	Zfp143	zinc finger protein 143(Zfp143)	7		3.07039	0.0431018	1
NM_015734	Col5a1	Collagen alpha-1(V) chain	33		3.07039	0.00775276	0.789919
NM_026225	Cog6	Conserved oligomeric Golgi complex subunit 6	12		3.05335	0.0442787	1
NM_009931	Col4a1	Collagen alpha-1(IV) chain	19		3.05063	0.0436723	1
NM_001003912	Arhgef11	Rho guanine nucleotide exchange factor (GEF) 11(Arhgef11)	2		3.04439	0.000414043	0.102318
NM_144838	Sgtb	Small glutamine-rich tetratricopeptide repeat-containing protein beta	5		3.04334	8.26e-08	6.16908e-05
NM_001282993	Cobl	Protein cordon-bleu	8		3.02906	0.0450833	1
NM_001282994	Cobl	Protein cordon-bleu	9		3.02906	0.0450833	1
NM_172496	Cobl	Protein cordon-bleu	9		3.02906	0.0450833	1
NM_170760	U2af1l4	Splicing factor U2AF 26 kDa subunit	7		3.02656	0.0228127	1
NM_144536	Cdkal1	Threonylcarbamoyladenosine tRNA methylthiotransferase	5		3.02554	0.0449332	1
NM_001253752	Zmym5	Zinc finger MYM-type protein 5	2		3.02407	0.0403895	1
NM_001244201	Pax6	Paired box protein Pax-6	3		3.01792	0.0138141	1
NM_001244200	Pax6	Paired box protein Pax-6	4		3.01792	0.0138141	1
NM_001244198	Pax6	Paired box protein Pax-6	3		3.01792	0.0138141	1
NM_030109	Sf3b2	splicing factor 3b, subunit 2(Sf3b2)	8		3.01393	0.000958398	0.193742
NM_001253834	Atp2c1	Calcium-transporting ATPase type 2C member 1	20		3.01123	2.05e-06	0.0011226
NM_001253836	Atp2c1	Calcium-transporting ATPase type 2C member 1	19		3.01123	2.05e-06	0.0011226
NM_001253831	Atp2c1	Calcium-transporting ATPase type 2C member 1	19		3.01123	2.05e-06	0.0011226
NM_175025	Atp2c1	Calcium-transporting ATPase type 2C member 1	20		3.01123	2.05e-06	0.0011226
NR_029443	4933407K13Rik	RIKEN cDNA 4933407K13 gene(4933407K13Rik)	2		3.00279	0.0303891	1
NM_177354	Vash1	Vasohibin-1	5		3.00261	0.0295872	1
NR_030710	Rtel1	Regulator of telomere elongation helicase 1	21		3	0.0468169	1
NM_001166665	Rtel1	Regulator of telomere elongation helicase 1	22		3	0.0468169	1
NM_001166668	Rtel1	Regulator of telomere elongation helicase 1	22		3	0.0468169	1
NM_001166666	Rtel1	Regulator of telomere elongation helicase 1	22		3	0.0468169	1
NM_001166667	Rtel1	Regulator of telomere elongation helicase 1	22		3	0.0468169	1
NM_001001882	Rtel1	Regulator of telomere elongation helicase 1	22		3	0.0468169	1
NM_054054	Brdt	Bromodomain testis-specific protein	16		3	0.0456551	1
NM_008521	Ltc4s	Leukotriene C4 synthase	4		3	0.00707407	0.750347
NM_029825	Scfd1	Sec1 family domain-containing protein 1	7		2.98935	0.026944	1
NM_001198571	Abi2	Abl interactor 2	9		2.98505	0.0472993	1
NM_001198570	Abi2	Abl interactor 2	9		2.98505	0.0472993	1
NM_198127	Abi2	Abl interactor 2	7		2.98505	0.0472993	1
NM_181595	Ppp1r9a	protein phosphatase 1, regulatory (inhibitor) subunit 9A(Ppp1r9a)	7		2.98136	0.0360809	1
NM_001159519	Pfas	Phosphoribosylformylglycinamidine synthase	20		2.97728	0.0385296	1
NM_007733	Col19a1	Collagen alpha-1(XIX) chain	22		2.97728	0.00723325	0.760984
NM_198620	Rundc3b	RUN domain-containing protein 3B	9		2.97692	0.0374434	1
NM_172259	Myl6b	Myosin light chain 6B	6		2.97534	0.0357523	1
NM_008448	Kif5b	Kinesin-1 heavy chain	23		2.97044	0.0386093	1
NM_029530	Lamp5	Lysosome-associated membrane glycoprotein 5	3		2.96828	0.0306381	1
NM_022889	Pes1	Pescadillo homolog	6		2.96523	0.0270037	1
NM_001283011	Rad17	Cell cycle checkpoint protein RAD17	5		2.9542	0.049619	1
NM_021549	Pnkp	Bifunctional polynucleotide phosphatase/kinase	14		2.93177	0.00413767	0.550294
NM_001164799	Slc38a10	Putative sodium-coupled neutral amino acid transporter 10	2		2.92892	0.00344885	0.491354
NM_024249	Slc38a10	Putative sodium-coupled neutral amino acid transporter 10	2		2.92892	0.00344885	0.491354
NM_001164800	Slc38a10	Putative sodium-coupled neutral amino acid transporter 10	2		2.92892	0.00344885	0.491354
NM_001164798	Slc38a10	Putative sodium-coupled neutral amino acid transporter 10	2		2.92892	0.00344885	0.491354
NM_013873	Sult4a1	Sulfotransferase 4A1	4		2.92731	0.000101973	0.0334133
NM_016758	Rgs14	Regulator of G-protein signaling 14	4		2.92682	0.0323168	1
NM_147219	Abca5	ATP-binding cassette sub-family A member 5	28		2.92057	0.0488483	1
NM_009365	NA	transforming growth factor beta 1 induced transcript 1(Tgfb1i1)	8		2.90689	0.0413007	1
NM_001142781	Fam188b	Protein FAM188B	6		2.90689	0.0142735	1
NM_177883	Fam188b	Protein FAM188B	6		2.90689	0.0142735	1
NM_008893	Pola2	DNA polymerase alpha subunit B	9		2.90689	0.00305107	0.452386
NM_001164057	Pola2	DNA polymerase alpha subunit B	9		2.90689	0.00305107	0.452386
NM_028599	Wdr75	WD repeat domain 75(Wdr75)	20		2.90618	0.0314797	1
NM_027707	Nipbl	Nipped-B-like protein	14		2.9027	0.0390032	1
NM_201232	Nipbl	Nipped-B-like protein	14		2.9027	0.0390032	1
NM_001163462	Rpap2	Putative RNA polymerase II subunit B1 CTD phosphatase Rpap2	10		2.89429	0.0421269	1
NM_001163461	Rpap2	Putative RNA polymerase II subunit B1 CTD phosphatase Rpap2	10		2.89429	0.0421269	1
NM_001286419	Rbfox2	RNA binding protein fox-1 homolog 2	9		2.89308	0.0398329	1
NM_001110829	Rbfox2	RNA binding protein fox-1 homolog 2	10		2.89308	0.0398329	1
NM_001285423	Esd	S-formylglutathione hydrolase	7		2.88836	0.00111635	0.214001
NM_016903	Esd	S-formylglutathione hydrolase	7		2.88836	0.00111635	0.214001
NM_027884	Tns1	tensin 1(Tns1)	27		2.86709	0.00652878	0.716603
NM_175472	Zcchc11	Terminal uridylyltransferase 4	22		2.86434	0.0402336	1
NM_026574	Ino80	DNA helicase INO80	15		2.8625	0.00259508	0.406341
NM_173185	Csnk1g1	Casein kinase I isoform gamma-1	9		2.85798	0.0113917	0.982453
NM_026865	Ptges3l	Putative protein PTGES3L	5		2.84549	0.0458522	1
NM_133803	Dpp3	Dipeptidyl peptidase 3	3		2.83915	0.00447323	0.572156
NM_011296	Rps18	40S ribosomal protein S18	2		2.83872	0.00785123	0.794956
NM_030014	Hook1	Protein Hook homolog 1	2		2.83007	0.0130257	1
NM_178070	Vps33b	Vacuolar protein sorting-associated protein 33B	10		2.82753	0.00368417	0.515599
NM_026667	Fam114a1	Protein Noxp20	12		2.81943	0.0194197	1
NM_001145927	Pianp	PILR alpha-associated neural protein	2		2.81762	0.00492132	0.606832
NM_001145926	Pianp	PILR alpha-associated neural protein	2		2.81762	0.00492132	0.606832
NR_040563	Gm10560	predicted gene 10560(Gm10560)	2		2.80735	0.0295884	1
NM_028152	Mms19	MMS19 nucleotide excision repair protein homolog	11		2.80296	0.00712079	0.75362
NM_175137	Vars2	Valine--tRNA ligase, mitochondrial	22		2.79837	0.0147342	1
NM_001164801	Slc38a10	Putative sodium-coupled neutral amino acid transporter 10	2		2.79141	0.00657482	0.719824
NM_001164802	Slc38a10	Putative sodium-coupled neutral amino acid transporter 10	2		2.79141	0.00657482	0.719824
NM_001080925	Rapgefl1	Rap guanine nucleotide exchange factor-like 1	4		2.77784	4.41e-05	0.0163407
NM_001042485	Tmem183a	transmembrane protein 183A(Tmem183a)	2		2.77779	0.00752603	0.778753
NM_020588	Tmem183a	transmembrane protein 183A(Tmem183a)	2		2.77779	0.00752603	0.778753
NM_001122850	Pard3	Partitioning defective 3 homolog	7		2.77761	0.00576839	0.668677
NM_001013580	Pard3	Partitioning defective 3 homolog	5		2.77761	0.00576839	0.668677
NM_033620	Pard3	Partitioning defective 3 homolog	7		2.77761	0.00576839	0.668677
NM_001013581	Pard3	Partitioning defective 3 homolog	5		2.77761	0.00576839	0.668677
NM_183250	Tma7	Translation machinery-associated protein 7	2		2.76296	0.000317406	0.0821368
NM_009281	Zfp143	zinc finger protein 143(Zfp143)	9		2.7625	0.011812	1
NM_008401	Itgam	Integrin alpha-M	4		2.75899	0.0406255	1
NM_001082960	Itgam	Integrin alpha-M	4		2.75899	0.0406255	1
NM_001081411	Sclt1	Sodium channel and clathrin linker 1	5		2.75899	0.0105354	0.943282
NM_001033430	Kdm7a	Lysine-specific demethylase 7A	8		2.75077	0.0125129	1
NM_138677	Edem1	ER degradation-enhancing alpha-mannosidase-like protein 1	9		2.74441	0.00330923	0.476663
NM_178664	B3gntl1	UDP-GlcNAc:betaGal beta-1,3-N-acetylglucosaminyltransferase-like protein 1	11		2.74024	0.0283257	1
NM_001199045	Tubd1	Tubulin delta chain	6		2.73697	0.0271666	1
NM_001199046	Tubd1	Tubulin delta chain	6		2.73697	0.0271666	1
NM_023637	Sars2	Serine--tRNA ligase, mitochondrial	15		2.73697	0.0216556	1
NM_010322	Gnpat	Dihydroxyacetone phosphate acyltransferase	14		2.73393	0.0465447	1
NM_134009	Ncln	Nicalin	7		2.73046	0.00472248	0.592627
NM_172937	Shprh	E3 ubiquitin-protein ligase SHPRH	16		2.72935	0.00160275	0.282389
NM_001284354	Shprh	E3 ubiquitin-protein ligase SHPRH	16		2.72935	0.00160275	0.282389
NM_001077707	Shprh	E3 ubiquitin-protein ligase SHPRH	16		2.72935	0.00160275	0.282389
NM_001166416	Med23	Mediator of RNA polymerase II transcription subunit 23	26		2.71772	0.00419568	0.552584
NM_027347	Med23	Mediator of RNA polymerase II transcription subunit 23	25		2.71772	0.00419568	0.552584
NM_010804	Mllt10	Protein AF-10	16		2.71425	0.011018	0.96536
NR_045539	Mllt10	Protein AF-10	18		2.71425	0.011018	0.96536
NM_001252560	Mllt10	Protein AF-10	16		2.71425	0.011018	0.96536
NM_001252561	Mllt10	Protein AF-10	17		2.71425	0.011018	0.96536
NR_045538	Mllt10	Protein AF-10	16		2.71425	0.011018	0.96536
NM_172447	Cfap69	cilia and flagella associated protein 69(Cfap69)	19		2.7122	0.0118056	1
NM_019561	Ensa	Alpha-endosulfine	2		2.70179	0.00454922	0.577409
NM_001026212	Ensa	Alpha-endosulfine	2		2.70179	0.00454922	0.577409
NM_080560	Ube2n	Ubiquitin-conjugating enzyme E2 N	3		2.68921	0.00666481	0.724987
NM_001253688	Immt	Mitochondrial inner membrane protein	12		2.68733	0.000451157	0.110136
NM_001253687	Immt	Mitochondrial inner membrane protein	12		2.68733	0.000451157	0.110136
NM_029673	Immt	Mitochondrial inner membrane protein	14		2.68733	0.000451157	0.110136
NM_001253686	Immt	Mitochondrial inner membrane protein	13		2.68733	0.000451157	0.110136
NM_001253681	Immt	Mitochondrial inner membrane protein	14		2.68733	0.000451157	0.110136
NM_019933	Ptpn4	Tyrosine-protein phosphatase non-receptor type 4	15		2.68414	0.0334016	1
NM_145525	Osbpl6	Oxysterol-binding protein-related protein 6	12		2.67807	0.00331721	0.477077
NM_026536	Atp5s	ATP synthase subunit s, mitochondrial	2		2.67347	0.0110339	0.965502
NM_011807	Dlg2	Disks large homolog 2	5		2.6728	4.91e-05	0.0177002
NM_153537	Phldb1	Pleckstrin homology-like domain family B member 1	17		2.67243	0.00668331	0.725678
NM_001253689	Immt	Mitochondrial inner membrane protein	12		2.66558	0.000459952	0.111666
NR_073374	4930506C21Rik	RIKEN cDNA 4930506C21 gene(4930506C21Rik)	4		2.66297	6.54e-05	0.0227867
NM_027764	Rcbtb1	RCC1 and BTB domain-containing protein 1	5		2.66206	0.00897434	0.85291
NM_173019	Pfkfb4	6-phosphofructo-2-kinase/fructose-2,6-bisphosphatase 4	13		2.65711	0.000814041	0.171285
NM_175414	Tspan9	Tetraspanin-9	3		2.65208	0.017832	1
NM_025836	Plin3	Perilipin-3	2		2.63941	0.0210143	1
NM_015734	Col5a1	Collagen alpha-1(V) chain	56		2.63743	0.0154307	1
NM_001077360	Git2	ARF GTPase-activating protein GIT2	8		2.63743	0.00244666	0.387672
NM_019834	Git2	ARF GTPase-activating protein GIT2	8		2.63743	0.00244666	0.387672
NM_001077359	Git2	ARF GTPase-activating protein GIT2	8		2.63743	0.00244666	0.387672
NM_001146121	Psap	Sulfated glycoprotein 1	13		2.63404	0.00581608	0.66958
NM_001146122	Psap	Sulfated glycoprotein 1	13		2.63404	0.00581608	0.66958
NM_001146120	Psap	Sulfated glycoprotein 1	13		2.63404	0.00581608	0.66958
NM_001146123	Psap	Sulfated glycoprotein 1	13		2.63404	0.00581608	0.66958
NM_001146124	Psap	Sulfated glycoprotein 1	13		2.63404	0.00581608	0.66958
NM_011179	Psap	Sulfated glycoprotein 1	14		2.63404	0.00581608	0.66958
NM_001166597	Dgkz	Diacylglycerol kinase zeta	22		2.63293	0.00660465	0.721518
NM_138306	Dgkz	Diacylglycerol kinase zeta	21		2.63293	0.00660465	0.721518
NM_175235	Celf6	CUGBP Elav-like family member 6	5		2.62027	0.01942	1
NM_008832	Phka1	Phosphorylase b kinase regulatory subunit alpha, skeletal muscle isoform	19		2.61498	0.00576699	0.668677
NM_145452	Rasa1	RAS p21 protein activator 1(Rasa1)	20		2.61365	0.0118557	1
NM_016670	Pknox1	Homeobox protein PKNOX1	9		2.60266	0.0366578	1
NR_027493	Pknox1	Homeobox protein PKNOX1	10		2.60266	0.0366578	1
NM_028633	Haus7	HAUS augmin-like complex subunit 7	7		2.59877	0.0089262	0.85291
NM_011295	Rps12	40S ribosomal protein S12	2		2.5971	3.17e-05	0.0122627
NM_008066	Gabra2	Gamma-aminobutyric acid receptor subunit alpha-2	5		2.59447	2.69e-05	0.0106657
NM_212452	Rxfp1	Relaxin receptor 1	10		2.58496	0.0345868	1
NM_001081259	Mfsd7b	major facilitator superfamily domain containing 7B(Mfsd7b)	4		2.58496	0.0158631	1
NM_025402	Ogfod3	2-oxoglutarate and iron-dependent oxygenase domain-containing protein 3	6		2.58496	0.0112478	0.974954
NM_133981	Alg9	Alpha-1,2-mannosyltransferase ALG9	4		2.58496	0.00528436	0.632974
NM_026743	Tspan11	Tetraspanin-11	5		2.57827	0.0393012	1
NM_001281491	Syngap1	Ras/Rap GTPase-activating protein SynGAP	4		2.57233	0.00584149	0.671198
NM_001142948	Pogk	Pogo transposable element with KRAB domain	4		2.57083	0.00719988	0.758783
NM_175170	Pogk	Pogo transposable element with KRAB domain	5		2.57083	0.00719988	0.758783
NM_201519	Map4k5	Mitogen-activated protein kinase kinase kinase kinase 5	22		2.56635	0.00616219	0.689407
NM_019702	Hbs1l	HBS1-like protein	4		2.56377	0.0108245	0.958422
NM_001042593	Hbs1l	HBS1-like protein	4		2.56377	0.0108245	0.958422
NM_133984	Hemk1	HemK methyltransferase family member 1	7		2.55254	0.0427197	1
NM_001015046	Rap1gap2	Rap1 GTPase-activating protein 2	7		2.5469	2.43e-05	0.00997563
NM_001081362	Trrap	Transformation/transcription domain-associated protein	13		2.53528	0.0308315	1
NM_028633	Haus7	HAUS augmin-like complex subunit 7	6		2.53434	0.00186278	0.318342
NM_153421	Phc3	Polyhomeotic-like protein 3	4		2.52546	0.0324443	1
NM_001165955	Phc3	Polyhomeotic-like protein 3	4		2.52546	0.0324443	1
NM_001165956	Phc3	Polyhomeotic-like protein 3	4		2.52546	0.0324443	1
NM_001165954	Phc3	Polyhomeotic-like protein 3	4		2.52546	0.0324443	1
NM_001081259	Mfsd7b	major facilitator superfamily domain containing 7B(Mfsd7b)	9		2.52356	0.000395319	0.0981527
NM_172735	Zc3hc1	Nuclear-interacting partner of ALK	4		2.51493	0.00880238	0.852151
NM_172851	Cntnap5b	Contactin-associated protein like 5-2	23		2.51457	0.0473939	1
NM_198003	Zfp946	zinc finger protein 946(Zfp946)	5		2.51457	0.0415056	1
NM_146041	Gmds	GDP-mannose 4,6 dehydratase	2		2.51457	0.0201787	1
NM_133780	Tpr	Nucleoprotein TPR	12		2.50779	0.0311066	1
NM_178936	Tmem56	Transmembrane protein 56	6		2.50343	0.0265409	1
NM_001174047	Cacna2d2	Voltage-dependent calcium channel subunit alpha-2/delta-2	14		2.49562	0.00105582	0.207
NM_001174048	Cacna2d2	Voltage-dependent calcium channel subunit alpha-2/delta-2	14		2.49562	0.00105582	0.207
NM_001174050	Cacna2d2	Voltage-dependent calcium channel subunit alpha-2/delta-2	14		2.49562	0.00105582	0.207
NM_001174049	Cacna2d2	Voltage-dependent calcium channel subunit alpha-2/delta-2	14		2.49562	0.00105582	0.207
NM_020263	Cacna2d2	Voltage-dependent calcium channel subunit alpha-2/delta-2	14		2.49562	0.00105582	0.207
NM_053202	Foxp1	Forkhead box protein P1	7		2.48918	0.0320033	1
NM_001197322	Foxp1	Forkhead box protein P1	3		2.48918	0.0320033	1
NM_001197321	Foxp1	Forkhead box protein P1	6		2.48918	0.0320033	1
NM_009932	Col4a2	Collagen alpha-2(IV) chain	39		2.48767	0.0203479	1
NM_007624	Cbx3	Chromobox protein homolog 3	3		2.4842	0.000593081	0.135981
NM_001081255	Lrch3	Leucine-rich repeat and calponin homology domain-containing protein 3	20		2.48308	0.0218828	1
NM_001199186	Slc44a2	Choline transporter-like protein 2	5		2.47805	0.0256482	1
NM_152808	Slc44a2	Choline transporter-like protein 2	5		2.47805	0.0256482	1
NM_001172054	Il11ra1	Interleukin-11 receptor subunit alpha-1	2		2.47563	0.000185003	0.0535713
NM_016717	Scly	Selenocysteine lyase	9		2.47249	0.0221812	1
NM_013931	Mapk8ip3	C-Jun-amino-terminal kinase-interacting protein 3	7		2.47045	0.0281863	1
NM_001163447	Mapk8ip3	C-Jun-amino-terminal kinase-interacting protein 3	7		2.47045	0.0281863	1
NM_001163448	Mapk8ip3	C-Jun-amino-terminal kinase-interacting protein 3	7		2.47045	0.0281863	1
NM_001163451	Mapk8ip3	C-Jun-amino-terminal kinase-interacting protein 3	7		2.47045	0.0281863	1
NM_001163450	Mapk8ip3	C-Jun-amino-terminal kinase-interacting protein 3	7		2.47045	0.0281863	1
NM_001163453	Mapk8ip3	C-Jun-amino-terminal kinase-interacting protein 3	7		2.47045	0.0281863	1
NM_001163449	Mapk8ip3	C-Jun-amino-terminal kinase-interacting protein 3	8		2.47045	0.0281863	1
NM_001256000	Cacna1c	Voltage-dependent L-type calcium channel subunit alpha-1C	31		2.46949	0.0133239	1
NM_001255998	Cacna1c	Voltage-dependent L-type calcium channel subunit alpha-1C	31		2.46949	0.0133239	1
NM_001159533	Cacna1c	Voltage-dependent L-type calcium channel subunit alpha-1C	30		2.46949	0.0133239	1
NM_001256001	Cacna1c	Voltage-dependent L-type calcium channel subunit alpha-1C	31		2.46949	0.0133239	1
NM_009781	Cacna1c	Voltage-dependent L-type calcium channel subunit alpha-1C	30		2.46949	0.0133239	1
NM_001255999	Cacna1c	Voltage-dependent L-type calcium channel subunit alpha-1C	30		2.46949	0.0133239	1
NM_026653	Rpa1	Replication protein A 70 kDa DNA-binding subunit	16		2.46552	0.00200534	0.33485
NM_001164223	Rpa1	Replication protein A 70 kDa DNA-binding subunit	17		2.46552	0.00200534	0.33485
NM_008226	Hcn2	Potassium/sodium hyperpolarization-activated cyclic nucleotide-gated channel 2	3		2.46305	0.00307151	0.45497
NM_028291	Pan3	PAB-dependent poly(A)-specific ribonuclease subunit PAN3	10		2.46241	0.0401202	1
NM_023684	Lime1	Lck-interacting transmembrane adapter 1	4		2.45422	0.000964709	0.194575
NM_010897	Nf1	Neurofibromin	19		2.45121	0.00165534	0.289547
NM_184088	Dennd4c	DENN domain-containing protein 4C	7		2.45003	0.0357357	1
NM_212450	Ctdspl2	CTD small phosphatase-like protein 2	12		2.44931	0.0424529	1
NM_144901	Csde1	Cold shock domain-containing protein E1	3		2.44847	0.0181125	1
NM_001161854	Csde1	Cold shock domain-containing protein E1	3		2.44847	0.0181125	1
NM_172800	Sdk2	Protein sidekick-2	34		2.44746	0.00554711	0.650712
NM_009831	Ccng1	Cyclin-G1	3		2.44633	0.000785614	0.166933
NM_001081358	Lrrc7	Leucine-rich repeat-containing protein 7	15		2.44305	0.0175854	1
NM_001252623	Csgalnact1	Chondroitin sulfate N-acetylgalactosaminyltransferase 1	2		2.43741	0.0366365	1
NM_010763	Man1a2	Mannosyl-oligosaccharide 1,2-alpha-mannosidase IB	8		2.43741	0.011068	0.966868
NM_001015046	Rap1gap2	Rap1 GTPase-activating protein 2	8		2.43126	6.99e-05	0.0241317
NM_177407	Camk2a	Calcium/calmodulin-dependent protein kinase type II subunit alpha	9		2.42917	1.4e-72	2.22329e-68
NM_146224	Zfp280d	zinc finger protein 280D(Zfp280d)	2		2.42884	0.0103681	0.933844
NM_029169	Rbm6	RNA binding motif protein 6(Rbm6)	3		2.42654	0.00427172	0.554709
NM_011630	Nr2c2	Nuclear receptor subfamily 2 group C member 2	8		2.42257	0.000907218	0.187748
NM_145604	D230025D16Rik	RIKEN cDNA D230025D16 gene(D230025D16Rik)	3		2.42186	0.000588031	0.134926
NM_028715	Fcho1	FCH domain only protein 1	4		2.42082	0.0279504	1
NR_028267	Fcho1	FCH domain only protein 1	4		2.42082	0.0279504	1
NM_009545	Pcgf2	Polycomb group RING finger protein 2	4		2.41814	0.0134427	1
NM_001081292	NA	mitogen-activated protein kinase kinase kinase 10(Map3k10)	2		2.41801	0.0189636	1
NM_001205095	Gm4944	zinc finger protein 994(Zfp994)	2		2.41504	0.0130465	1
NM_172740	Zfp420	zinc finger protein 420(Zfp420)	3		2.41504	0.00330634	0.47665
NM_011563	Prdx2	Peroxiredoxin-2	4		2.41447	0.00325781	0.472362
NM_008323	Idh3g	Isocitrate dehydrogenase [NAD] subunit gamma 1, mitochondrial	3		2.41269	0.000542613	0.126918
NM_026446	Rgs19	Regulator of G-protein signaling 19	2		2.4123	0.00901114	0.854478
NM_001029990	Mettl17	Methyltransferase-like protein 17, mitochondrial	8		2.41105	4.48e-05	0.0164849
NM_020505	Vav3	Guanine nucleotide exchange factor VAV3	22		2.40939	0.0236699	1
NM_146139	Vav3	Guanine nucleotide exchange factor VAV3	5		2.40939	0.0236699	1
NM_011251	Rbm6	RNA binding motif protein 6(Rbm6)	3		2.4072	0.0042926	0.555648
NM_029851	Dync2h1	Cytoplasmic dynein 2 heavy chain 1	84		2.40718	0.0244675	1
NM_027769	Cpne3	Copine-3	10		2.4021	0.00944993	0.882223
NM_018887	Cyp39a1	24-hydroxycholesterol 7-alpha-hydroxylase	9		2.40054	0.0420189	1
NM_001285948	Cyp39a1	24-hydroxycholesterol 7-alpha-hydroxylase	9		2.40054	0.0420189	1
NM_001285947	Cyp39a1	24-hydroxycholesterol 7-alpha-hydroxylase	8		2.40054	0.0420189	1
NM_001081358	Lrrc7	Leucine-rich repeat-containing protein 7	3		2.39593	0.00294507	0.443994
NM_178070	Vps33b	Vacuolar protein sorting-associated protein 33B	14		2.39486	0.0434582	1
NM_009271	Src	Neuronal proto-oncogene tyrosine-protein kinase Src	6		2.39232	0.0346825	1
NM_133197	Mcf2	mcf.2 transforming sequence(Mcf2)	13		2.38904	0.0274239	1
NM_138745	Mthfd1	C-1-tetrahydrofolate synthase, cytoplasmic	3		2.37851	0.00196753	0.331287
NM_172671	Lgr4	Leucine-rich repeat-containing G-protein coupled receptor 4	10		2.37264	0.0129626	1
NM_029081	C2cd5	C2 domain-containing protein 5	22		2.37084	0.0070824	0.750347
NM_029897	C2cd5	C2 domain-containing protein 5	22		2.37084	0.0070824	0.750347
NM_001109688	C2cd5	C2 domain-containing protein 5	22		2.37084	0.0070824	0.750347
NM_001286578	C2cd5	C2 domain-containing protein 5	21		2.37084	0.0070824	0.750347
NM_153085	Wac	WW domain-containing adapter protein with coiled-coil	7		2.36978	0.0206496	1
NM_001282093	Wac	WW domain-containing adapter protein with coiled-coil	7		2.36978	0.0206496	1
NM_134448	Dst	Dystonin	38		2.36528	0.0156757	1
NM_001276764	Dst	Dystonin	41		2.36528	0.0156757	1
NM_011419	Kdm5d	Lysine-specific demethylase 5D	2		2.36257	0.0218181	1
NR_027373	Arhgap1	Rho GTPase-activating protein 1	3		2.3599	0.000508466	0.119874
NM_028718	Traf3ip1	TRAF3-interacting protein 1	8		2.35811	0.00275475	0.420792
NM_009483	Kdm6a	Lysine-specific demethylase 6A	13		2.35755	0.0127595	1
NM_007647	Entpd5	Ectonucleoside triphosphate diphosphohydrolase 5	8		2.35669	0.0456861	1
NM_001026214	Entpd5	Ectonucleoside triphosphate diphosphohydrolase 5	9		2.35669	0.0456861	1
NM_001286049	Entpd5	Ectonucleoside triphosphate diphosphohydrolase 5	8		2.35669	0.0456861	1
NM_001286058	Entpd5	Ectonucleoside triphosphate diphosphohydrolase 5	7		2.35669	0.0456861	1
NM_145830	Ehmt2	Histone-lysine N-methyltransferase EHMT2	9		2.3539	0.00713968	0.754984
NM_001286575	Ehmt2	Histone-lysine N-methyltransferase EHMT2	10		2.3539	0.00713968	0.754984
NM_011879	Ik	Protein Red	15		2.34994	0.000886897	0.184428
NM_015803	Atp8a2	Probable phospholipid-transporting ATPase IB	29		2.34876	0.00172344	0.299205
NM_133984	Hemk1	HemK methyltransferase family member 1	4		2.34395	0.0167005	1
NM_026950	Ociad2	OCIA domain-containing protein 2	6		2.3434	0.00522635	0.631036
NM_001037170	Tomm40l	Mitochondrial import receptor subunit TOM40B	9		2.3418	0.000126862	0.0395029
NM_134448	Dst	Dystonin	40		2.33975	0.00391357	0.536004
NM_001276764	Dst	Dystonin	43		2.33975	0.00391357	0.536004
NM_001145902	Arhgap1	Rho GTPase-activating protein 1	2		2.33768	0.000510512	0.119874
NR_027372	Arhgap1	Rho GTPase-activating protein 1	3		2.33768	0.000510512	0.119874
NR_027371	Arhgap1	Rho GTPase-activating protein 1	3		2.33768	0.000510512	0.119874
NM_173012	Letm2	LETM1 domain-containing protein LETM2, mitochondrial	10		2.33498	0.0497279	1
NM_009075	Rpia	Ribose-5-phosphate isomerase	2		2.33271	0.0109057	0.960754
NR_028261	Rian	RNA imprinted and accumulated in nucleus (Rian), long non-coding RNA	15		2.3326	0.0074397	0.774869
NM_207215	Mycbp2	E3 ubiquitin-protein ligase MYCBP2	50		2.33029	0.0463754	1
NM_001081374	Prss36	Polyserase-2	12		2.3296	0.000824348	0.173333
NM_175211	Ralgps1	Ras-specific guanine nucleotide-releasing factor RalGPS1	10		2.32558	0.0222871	1
NM_001276288	Aes	Amino-terminal enhancer of split	2		2.32235	4.43e-05	0.0163407
NM_010347	Aes	Amino-terminal enhancer of split	2		2.32235	4.43e-05	0.0163407
NR_074087	Aes	Amino-terminal enhancer of split	2		2.32235	4.43e-05	0.0163407
NM_026065	Mrpl42	39S ribosomal protein L42, mitochondrial	5		2.32228	0.0158519	1
NM_027174	Col22a1	collagen, type XXII, alpha 1(Col22a1)	58		2.32193	0.0485267	1
NM_001276412	Fn1	Fibronectin	26		2.32193	0.0356369	1
NM_010233	Fn1	Fibronectin	27		2.32193	0.0356369	1
NM_001276413	Fn1	Fibronectin	26		2.32193	0.0356369	1
NM_001276408	Fn1	Fibronectin	26		2.32193	0.0356369	1
NM_001276411	Fn1	Fibronectin	26		2.32193	0.0356369	1
NM_001276409	Fn1	Fibronectin	26		2.32193	0.0356369	1
NM_001276410	Fn1	Fibronectin	26		2.32193	0.0356369	1
NM_001163307	Pcgf2	Polycomb group RING finger protein 2	2		2.32193	0.0326087	1
NM_009671	Ankfy1	Ankyrin repeat and FYVE domain-containing protein 1	9		2.32193	0.0257644	1
NM_001284332	Shisa5	Protein shisa-5	4		2.31587	0.0313002	1
NM_025858	Shisa5	Protein shisa-5	4		2.31587	0.0313002	1
NM_026430	Uxs1	UDP-glucuronic acid decarboxylase 1	4		2.31194	0.0461536	1
NM_001163469	Phtf1	Putative homeodomain transcription factor 1	7		2.31194	0.0314562	1
NM_013629	Phtf1	Putative homeodomain transcription factor 1	8		2.31194	0.0314562	1
NM_001163468	Phtf1	Putative homeodomain transcription factor 1	7		2.31194	0.0314562	1
NM_001163467	Phtf1	Putative homeodomain transcription factor 1	8		2.31194	0.0314562	1
NM_016658	Galt	Galactose-1-phosphate uridylyltransferase	9		2.31125	0.00198038	0.332709
NM_019965	Dnajb12	DnaJ homolog subfamily B member 12	8		2.3096	0.0367234	1
NM_009400	Tnfrsf18	Tumor necrosis factor receptor superfamily member 18	4		2.30743	0.0495129	1
NM_130885	Oxr1	Oxidation resistance protein 1	12		2.30477	0.000220076	0.0615992
NM_001130166	Oxr1	Oxidation resistance protein 1	14		2.30477	0.000220076	0.0615992
NM_001130165	Oxr1	Oxidation resistance protein 1	11		2.30477	0.000220076	0.0615992
NM_001130163	Oxr1	Oxidation resistance protein 1	11		2.30477	0.000220076	0.0615992
NM_001040395	Nadk2	NAD kinase 2, mitochondrial	3		2.30394	0.0321449	1
NM_001286253	Nadk2	NAD kinase 2, mitochondrial	3		2.30394	0.0321449	1
NM_001085410	Nadk2	NAD kinase 2, mitochondrial	3		2.30394	0.0321449	1
NM_001286255	Nadk2	NAD kinase 2, mitochondrial	3		2.30394	0.0321449	1
NM_001271390	Ankra2	Ankyrin repeat family A protein 2	4		2.29633	0.0307863	1
NM_001271389	Ankra2	Ankyrin repeat family A protein 2	5		2.29633	0.0307863	1
NM_001271392	Ankra2	Ankyrin repeat family A protein 2	4		2.29633	0.0307863	1
NM_001271391	Ankra2	Ankyrin repeat family A protein 2	4		2.29633	0.0307863	1
NM_023472	Ankra2	Ankyrin repeat family A protein 2	5		2.29633	0.0307863	1
NM_001271388	Ankra2	Ankyrin repeat family A protein 2	5		2.29633	0.0307863	1
NM_133930	Creld1	Cysteine-rich with EGF-like domain protein 1	4		2.29559	0.00666763	0.724987
NM_026381	Shisa5	Protein shisa-5	2		2.29465	0.0321794	1
NM_152915	Dner	Delta and Notch-like epidermal growth factor-related receptor	7		2.29386	0.00460667	0.582801
NM_177782	Prex1	Phosphatidylinositol 3,4,5-trisphosphate-dependent Rac exchanger 1 protein	6		2.29341	0.0491114	1
NM_198033	Setx	Probable helicase senataxin	25		2.28812	0.0091901	0.865925
NM_001033442	Gm1604b	predicted gene 1604b(Gm1604b)	2		2.28652	0.0110363	0.965502
NR_027854	Clk1	Dual specificity protein kinase CLK1	5		2.27973	0.00966518	0.892918
NR_027853	Clk1	Dual specificity protein kinase CLK1	6		2.27973	0.00966518	0.892918
NM_001042634	Clk1	Dual specificity protein kinase CLK1	7		2.27973	0.00966518	0.892918
NM_026195	Atic	Bifunctional purine biosynthesis protein PURH	10		2.27439	0.0104059	0.936624
NM_001162939	Aen	Apoptosis-enhancing nuclease	2		2.27302	8.19e-05	0.0276419
NM_026533	Rps13	40S ribosomal protein S13	2		2.27222	0.0347783	1
NM_027626	Psd3	PH and SEC7 domain-containing protein 3	6		2.27047	0.000480799	0.115137
NM_030263	Psd3	PH and SEC7 domain-containing protein 3	11		2.27047	0.000480799	0.115137
NM_026442	Cmc1	COX assembly mitochondrial protein homolog	3		2.2704	0.0124675	1
NM_029078	Pcf11	PCF11 cleavage and polyadenylation factor subunit(Pcf11)	14		2.26782	0.0371748	1
NM_203319	Dhx37	DEAH (Asp-Glu-Ala-His) box polypeptide 37(Dhx37)	14		2.26679	0.0373091	1
NM_001081080	Phf3	PHD finger protein 3(Phf3)	2		2.26614	0.0286631	1
NM_146150	Nrd1	Nardilysin	6		2.25836	0.00878856	0.852151
NM_021512	Nup160	Nuclear pore complex protein Nup160	11		2.25634	0.0486038	1
NM_178162	Agfg2	Arf-GAP domain and FG repeat-containing protein 2	9		2.24947	0.000570127	0.131518
NM_001164609	Smpd4	Sphingomyelin phosphodiesterase 4	12		2.24358	0.00069293	0.153059
NM_029945	Smpd4	Sphingomyelin phosphodiesterase 4	13		2.24358	0.00069293	0.153059
NM_001164611	Smpd4	Sphingomyelin phosphodiesterase 4	12		2.24358	0.00069293	0.153059
NM_001164610	Smpd4	Sphingomyelin phosphodiesterase 4	12		2.24358	0.00069293	0.153059
NM_026309	Lsm3	U6 snRNA-associated Sm-like protein LSm3	3		2.23937	0.0111925	0.971584
NM_008186	Gtf2h1	General transcription factor IIH subunit 1	12		2.2375	0.000218685	0.0614379
NM_025628	Cox6b1	Cytochrome c oxidase subunit 6B1	3		2.23632	0.039364	1
NM_172268	Nup214	Nuclear pore complex protein Nup214	25		2.23185	0.032161	1
NM_020009	Mtor	Serine/threonine-protein kinase mTOR	20		2.23159	0.023168	1
NM_027626	Psd3	PH and SEC7 domain-containing protein 3	5		2.22878	0.00107363	0.208461
NM_030263	Psd3	PH and SEC7 domain-containing protein 3	10		2.22878	0.00107363	0.208461
NM_025442	Alg5	Dolichyl-phosphate beta-glucosyltransferase	4		2.22283	0.000403917	0.0998973
NM_001033442	Gm1604b	predicted gene 1604b(Gm1604b)	2		2.22239	0.0199684	1
NM_001081153	Unc13c	Protein unc-13 homolog C	23		2.21883	0.0429759	1
NM_029291	Ascc2	Activating signal cointegrator 1 complex subunit 2	9		2.21573	0.0284068	1
NM_001170983	Hnrnpc	Heterogeneous nuclear ribonucleoproteins C1/C2	4		2.21506	0.000372753	0.0938827
NM_001170981	Hnrnpc	Heterogeneous nuclear ribonucleoproteins C1/C2	4		2.21506	0.000372753	0.0938827
NM_001170982	Hnrnpc	Heterogeneous nuclear ribonucleoproteins C1/C2	3		2.21506	0.000372753	0.0938827
NM_001170984	Hnrnpc	Heterogeneous nuclear ribonucleoproteins C1/C2	4		2.21506	0.000372753	0.0938827
NM_007988	Fasn	Fatty acid synthase	41		2.21041	0.0328661	1
NM_009070	Rnps1	RNA-binding protein with serine-rich domain 1	3		2.20667	0.0364984	1
NM_001080127	Rnps1	RNA-binding protein with serine-rich domain 1	2		2.20667	0.0364984	1
NM_026531	Aen	Apoptosis-enhancing nuclease	2		2.20475	0.00010496	0.0343118
NM_026127	4833420G17Rik	RIKEN cDNA 4833420G17 gene	8		2.19341	0.0401913	1
NM_001113550	4833420G17Rik	RIKEN cDNA 4833420G17 gene(4833420G17Rik)	7		2.19341	0.0401913	1
NM_009045	Rela	Transcription factor p65	9		2.19068	0.00536971	0.638885
NM_028665	Ankrd42	Ankyrin repeat domain-containing protein 42	5		2.17932	0.0376864	1
NM_026836	Taf11	Transcription initiation factor TFIID subunit 11	3		2.17461	0.0333927	1
NM_008874	Plcb3	1-phosphatidylinositol 4,5-bisphosphate phosphodiesterase beta-3	27		2.17319	0.0460075	1
NM_138654	Sugct	Succinate--hydroxymethylglutarate CoA-transferase	5		2.16993	0.045273	1
NM_175091	Tnks	Tankyrase-1	23		2.16993	0.0312788	1
NM_008950	Psmc5	26S protease regulatory subunit 8	8		2.16745	0.00970519	0.894157
NM_026131	Pdlim7	PDZ and LIM domain protein 7	5		2.16701	0.00592367	0.675496
NR_104287	Pdlim7	PDZ and LIM domain protein 7	6		2.16701	0.00592367	0.675496
NM_029838	Col25a1	Collagen alpha-1(XXV) chain	18		2.16109	0.00117073	0.222052
NM_001244952	Col25a1	Collagen alpha-1(XXV) chain	18		2.16109	0.00117073	0.222052
NM_026678	Blvra	Biliverdin reductase A	3		2.1571	0.016313	1
NM_199446	Phkb	Phosphorylase b kinase regulatory subunit beta	13		2.15403	0.0273917	1
NM_133803	Dpp3	Dipeptidyl peptidase 3	12		2.15313	0.0127184	1
NM_009109	Ryr1	Ryanodine receptor 1	97		2.152	0.0333147	1
NM_007943	Eps15	Epidermal growth factor receptor substrate 15	5		2.15024	0.0320901	1
NM_145927	Fntb	Protein farnesyltransferase subunit beta	6		2.15024	0.0177886	1
NM_009409	Top2b	DNA topoisomerase 2-beta	35		2.14842	2.09e-09	1.97069e-06
NM_001198878	Dync1i2	Cytoplasmic dynein 1 intermediate chain 2	5		2.14684	8.28e-07	0.000507375
NM_001198875	Dync1i2	Cytoplasmic dynein 1 intermediate chain 2	4		2.14684	8.28e-07	0.000507375
NM_001198877	Dync1i2	Cytoplasmic dynein 1 intermediate chain 2	5		2.14684	8.28e-07	0.000507375
NM_001198872	Dync1i2	Cytoplasmic dynein 1 intermediate chain 2	5		2.14684	8.28e-07	0.000507375
NM_001198873	Dync1i2	Cytoplasmic dynein 1 intermediate chain 2	5		2.14684	8.28e-07	0.000507375
NM_172300	Ube2z	Ubiquitin-conjugating enzyme E2 Z	6		2.14659	0.00369525	0.516384
NR_104310	Akap1	A-kinase anchor protein 1, mitochondrial	3		2.1402	0.0242465	1
NM_144534	Tmem38a	Trimeric intracellular cation channel type A	3		2.13921	0.000969478	0.194949
NR_033173	Krit1	Krev interaction trapped protein 1	9		2.12953	9.21e-05	0.0307747
NM_134010	Nup107	Nuclear pore complex protein Nup107	15		2.12928	0.0162809	1
NM_198296	9130011E15Rik	RIKEN cDNA 9130011E15 gene(9130011E15Rik)	7		2.12102	0.0321485	1
NM_025730	Lrrk2	Leucine-rich repeat serine/threonine-protein kinase 2	33		2.12102	0.0112209	0.973187
NM_001013608	Ercc6l2	DNA excision repair protein ERCC-6-like 2	15		2.11864	0.00155956	0.277152
NM_134448	Dst	Dystonin	37		2.11736	0.0398663	1
NM_001276764	Dst	Dystonin	40		2.11736	0.0398663	1
NM_026115	Hat1	Histone acetyltransferase type B catalytic subunit	3		2.11548	0.0176001	1
NM_027906	Vwa8	von Willebrand factor A domain-containing protein 8	12		2.11464	0.00739758	0.771547
NM_173758	Vwa8	von Willebrand factor A domain-containing protein 8	12		2.11464	0.00739758	0.771547
NM_001252223	Nbr1	Next to BRCA1 gene 1 protein	7		2.11157	1.43e-06	0.000826584
NM_001252222	Nbr1	Next to BRCA1 gene 1 protein	7		2.11157	1.43e-06	0.000826584
NM_008676	Nbr1	Next to BRCA1 gene 1 protein	7		2.11157	1.43e-06	0.000826584
NM_001252220	Nbr1	Next to BRCA1 gene 1 protein	7		2.11157	1.43e-06	0.000826584
NM_013902	Fkbp3	Peptidyl-prolyl cis-trans isomerase FKBP3	4		2.10729	0.00387725	0.535295
NM_172594	Dhx29	ATP-dependent RNA helicase Dhx29	18		2.1065	0.00641251	0.707444
NR_027640	Ralgps2	Ras-specific guanine nucleotide-releasing factor RalGPS2	11		2.10535	0.0499531	1
NM_001159966	Ralgps2	Ras-specific guanine nucleotide-releasing factor RalGPS2	10		2.10535	0.0499531	1
NM_001159967	Ralgps2	Ras-specific guanine nucleotide-releasing factor RalGPS2	10		2.10535	0.0499531	1
NM_001159968	Ralgps2	Ras-specific guanine nucleotide-releasing factor RalGPS2	9		2.10535	0.0499531	1
NM_001159965	Ralgps2	Ras-specific guanine nucleotide-releasing factor RalGPS2	10		2.10535	0.0499531	1
NM_023884	Ralgps2	Ras-specific guanine nucleotide-releasing factor RalGPS2	10		2.10535	0.0499531	1
NM_138649	Syt17	Synaptotagmin-17	2		2.10281	0.00318097	0.464479
NM_053193	Cpsf1	Cleavage and polyadenylation specificity factor subunit 1	29		2.09555	0.0480802	1
NM_001164173	Cpsf1	Cleavage and polyadenylation specificity factor subunit 1	29		2.09555	0.0480802	1
NM_177077	Exoc6b	Exocyst complex component 6B	4		2.0923	0.0161782	1
NM_025783	Chmp3	Charged multivesicular body protein 3	4		2.08878	0.0208302	1
NM_001177951	Rpgr	X-linked retinitis pigmentosa GTPase regulator	14		2.08746	0.0150098	1
NM_001177950	Rpgr	X-linked retinitis pigmentosa GTPase regulator	14		2.08746	0.0150098	1
NM_011692	Vbp1	Prefoldin subunit 3	4		2.07739	0.00394214	0.536281
NM_030026	Mccc2	Methylcrotonoyl-CoA carboxylase beta chain, mitochondrial	2		2.07682	0.0185731	1
NM_010858	Myl4	Myosin light chain 4	7		2.07325	0.0238804	1
NM_025808	Lztr1	Leucine-zipper-like transcriptional regulator 1	9		2.06565	0.0211086	1
NM_028128	Rfc5	Replication factor C subunit 5	5		2.06559	0.0159494	1
NM_026743	Tspan11	Tetraspanin-11	4		2.06301	0.029936	1
NM_172775	Plxnb1	Plexin-B1	2		2.06228	0.00212703	0.349942
NM_001122850	Pard3	Partitioning defective 3 homolog	12		2.05445	0.010736	0.953603
NM_001013580	Pard3	Partitioning defective 3 homolog	10		2.05445	0.010736	0.953603
NM_033620	Pard3	Partitioning defective 3 homolog	12		2.05445	0.010736	0.953603
NM_001013581	Pard3	Partitioning defective 3 homolog	10		2.05445	0.010736	0.953603
NM_025815	Cpne8	Copine-8	3		2.05245	1.67e-05	0.00734537
NM_134137	Lars	Leucine--tRNA ligase, cytoplasmic	22		2.05178	0.00193093	0.327133
NM_027402	Fndc5	Fibronectin type III domain-containing protein 5	4		2.04844	0.00577524	0.668677
NM_011506	Sucla2	Succinyl-CoA ligase [ADP-forming] subunit beta, mitochondrial	9		2.04718	0.00424313	0.554709
NM_001005509	Eif2a	Eukaryotic translation initiation factor 2A	3		2.04281	0.000570747	0.13156
NM_001164336	March5	E3 ubiquitin-protein ligase MARCH5	3		2.04237	0.00698949	0.744697
NM_181421	Gm15800	predicted gene 15800(Gm15800)	14		2.03885	0.000490163	0.117008
NM_134003	Zc3h10	Zinc finger CCCH domain-containing protein 10	2		2.03803	0.00184532	0.316539
NM_001252055	Ly6c1	Lymphocyte antigen 6C1	2		2.03782	9.94e-09	8.56919e-06
NM_027314	March5	E3 ubiquitin-protein ligase MARCH5	3		2.03684	0.00707121	0.750347
NM_007761	Crcp	DNA-directed RNA polymerase III subunit RPC9	4		2.03382	0.0110034	0.96536
NM_173863	Crtc3	CREB-regulated transcription coactivator 3	7		2.02647	0.0347533	1
NM_001171034	Tmbim6	Bax inhibitor 1	2		2.02313	0.000130413	0.0401119
NM_033080	Nudt19	Nucleoside diphosphate-linked moiety X motif 19, mitochondrial	2		2.01635	0.00112382	0.215131
NM_001195498	Dclk2	Serine/threonine-protein kinase DCLK2	6		2.01565	0.028481	1
NM_001195499	Dclk2	Serine/threonine-protein kinase DCLK2	6		2.01565	0.028481	1
NM_001195500	Dclk2	Serine/threonine-protein kinase DCLK2	5		2.01565	0.028481	1
NM_027539	Dclk2	Serine/threonine-protein kinase DCLK2	5		2.01565	0.028481	1
NM_001195497	Dclk2	Serine/threonine-protein kinase DCLK2	5		2.01565	0.028481	1
NM_001195496	Dclk2	Serine/threonine-protein kinase DCLK2	6		2.01565	0.028481	1
NM_183016	Cdc42bpb	Serine/threonine-protein kinase MRCK beta	4		2.0143	0.0437918	1
NM_175164	Arhgap26	Rho GTPase-activating protein 26	14		2.00829	0.00235915	0.375835
NM_177239	Mysm1	Histone H2A deubiquitinase MYSM1	2		2	0.0478775	1
NM_175045	Bcor	BCL-6 corepressor	13		1.99512	0.0387403	1
NM_175044	Bcor	BCL-6 corepressor	12		1.99512	0.0387403	1
NM_175046	Bcor	BCL-6 corepressor	12		1.99512	0.0387403	1
NM_001168321	Bcor	BCL-6 corepressor	12		1.99512	0.0387403	1
NM_029510	Bcor	BCL-6 corepressor	13		1.99512	0.0387403	1
NM_028115	Trub1	Probable tRNA pseudouridine synthase 1	4		1.99444	5.39e-05	0.0191559
NM_029839	Trub1	Probable tRNA pseudouridine synthase 1	4		1.99444	5.39e-05	0.0191559
NM_001039521	Rrn3	RNA polymerase I-specific transcription initiation factor RRN3	10		1.99386	0.0241258	1
NM_001081348	Hecw1	E3 ubiquitin-protein ligase HECW1	19		1.9936	0.0374464	1
NM_008922	Prim2	DNA primase large subunit	4		1.99022	0.0202119	1
NM_023685	Zkscan3	Zinc finger protein with KRAB and SCAN domains 3	4		1.98793	0.00588807	0.673727
NM_001145778	Zkscan3	Zinc finger protein with KRAB and SCAN domains 3	4		1.98793	0.00588807	0.673727
NM_144521	Snap47	Synaptosomal-associated protein 47	2		1.98657	2.51e-07	0.000169724
NM_029337	Ep400	E1A-binding protein p400	12		1.9828	0.0413262	1
NM_173066	Ep400	E1A-binding protein p400	11		1.9828	0.0413262	1
NM_139236	Nol6	Nucleolar protein 6	23		1.98135	0.000163958	0.0484064
NM_145952	Tbc1d12	TBC1 domain family member 12	9		1.97847	0.00674141	0.727145
NM_001163126	Cog5	Conserved oligomeric Golgi complex subunit 5	11		1.97797	0.0423605	1
NM_008617	Mdh2	Malate dehydrogenase, mitochondrial	4		1.97695	1.25e-05	0.00574072
NM_001083341	Mboat2	Lysophospholipid acyltransferase 2	5		1.97607	0.0313457	1
NM_026037	Mboat2	Lysophospholipid acyltransferase 2	6		1.97607	0.0313457	1
NM_146089	Haus1	HAUS augmin-like complex subunit 1	8		1.9718	0.0150434	1
NM_001081133	Kif16b	Kinesin-like protein KIF16B	18		1.97102	0.0175931	1
NM_029851	Dync2h1	Cytoplasmic dynein 2 heavy chain 1	72		1.97053	0.0303317	1
NM_009615	Adam17	Disintegrin and metalloproteinase domain-containing protein 17	10		1.96047	0.0141744	1
NM_001277266	Adam17	Disintegrin and metalloproteinase domain-containing protein 17	11		1.96047	0.0141744	1
NR_102380	Adam17	Disintegrin and metalloproteinase domain-containing protein 17	7		1.96047	0.0141744	1
NM_144926	Sez6l2	Seizure 6-like protein 2	8		1.95957	0.0350953	1
NM_001252567	Sez6l2	Seizure 6-like protein 2	8		1.95957	0.0350953	1
NM_001252566	Sez6l2	Seizure 6-like protein 2	8		1.95957	0.0350953	1
NM_001160211	Cnih3	Protein cornichon homolog 3	5		1.95888	0.00917953	0.865549
NM_028408	Cnih3	Protein cornichon homolog 3	5		1.95888	0.00917953	0.865549
NM_033146	Emc9	ER membrane protein complex subunit 9	4		1.95791	0.014632	1
NR_033123	4933409K07Rik	RIKEN cDNA 4933409K07 gene	3		1.95687	9.17e-11	1.10675e-07
NM_028148	Scaf11	SR-related CTD-associated factor 11(Scaf11)	2		1.95622	0.0464246	1
NM_153140	Rab11fip3	Rab11 family-interacting protein 3	5		1.95496	0.0310706	1
NM_001162869	Rab11fip3	Rab11 family-interacting protein 3	8		1.95496	0.0310706	1
NM_001162868	Rab11fip3	Rab11 family-interacting protein 3	7		1.95496	0.0310706	1
NM_027643	Naa40	N-alpha-acetyltransferase 40	7		1.95255	0.0132788	1
NM_018794	Atp6ap1	V-type proton ATPase subunit S1	7		1.95027	0.0245768	1
NM_172726	E130309D02Rik	RIKEN cDNA E130309D02 gene(E130309D02Rik)	5		1.9501	0.00448462	0.572479
NM_153125	Sec16a	SEC16 homolog A, endoplasmic reticulum export factor(Sec16a)	21		1.94486	0.0122751	1
NM_138749	Plxnb2	Plexin-B2	37		1.94421	0.00420571	0.553181
NM_001159521	Plxnb2	Plexin-B2	37		1.94421	0.00420571	0.553181
NM_001284506	Plxnb2	Plexin-B2	36		1.94421	0.00420571	0.553181
NM_001170643	Rnf144b	E3 ubiquitin-protein ligase RNF144B	4		1.94411	0.0302578	1
NM_146042	Rnf144b	E3 ubiquitin-protein ligase RNF144B	4		1.94411	0.0302578	1
NM_008939	Prss12	Neurotrypsin	8		1.94062	0.0060863	0.684541
NM_172122	Crocc	Rootletin	4		1.9386	0.0146406	1
NM_029654	Atg2b	Autophagy-related protein 2 homolog B	27		1.9386	0.014546	1
NM_031156	Ide	Insulin-degrading enzyme	7		1.93748	0.0409117	1
NM_138607	Fam50a	Protein FAM50A	2		1.93726	0.00773038	0.788807
NM_022011	Gtf2h2	General transcription factor IIH subunit 2	5		1.93699	0.0340191	1
NM_021354	Drg2	Developmentally-regulated GTP-binding protein 2	5		1.93327	0.0191038	1
NM_029444	4930447C04Rik	RIKEN cDNA 4930447C04 gene(4930447C04Rik)	3		1.92961	0.0371065	1
NM_029332	Akap13	A kinase (PRKA) anchor protein 13(Akap13)	33		1.92892	0.0342574	1
NM_008067	Gabra3	Gamma-aminobutyric acid receptor subunit alpha-3	5		1.92357	0.032506	1
NM_007591	Calr	Calreticulin	3		1.9202	6.73e-11	8.32236e-08
NM_011871	Prkra	Interferon-inducible double-stranded RNA-dependent protein kinase activator A	3		1.91754	0.0172893	1
NM_146034	Ctage5	cTAGE family member 5	4		1.91602	0.00517378	0.625994
NM_001165254	Ctage5	cTAGE family member 5	4		1.91602	0.00517378	0.625994
NM_001165253	Ctage5	cTAGE family member 5	4		1.91602	0.00517378	0.625994
NM_016878	Dnpep	Aspartyl aminopeptidase	10		1.91368	0.0221675	1
NM_001110831	Dnpep	Aspartyl aminopeptidase	10		1.91368	0.0221675	1
NM_172990	Pank4	Pantothenate kinase 4	8		1.90882	0.0498948	1
NM_177045	Cc2d1b	Coiled-coil and C2 domain-containing protein 1B	2		1.90689	0.0481667	1
NM_026082	Dock7	Dedicator of cytokinesis protein 7	19		1.90689	0.0136077	1
NM_001130187	Smarcd2	SWI/SNF-related matrix-associated actin-dependent regulator of chromatin subfamily D member 2	3		1.90314	0.0425739	1
NM_031878	Smarcd2	SWI/SNF-related matrix-associated actin-dependent regulator of chromatin subfamily D member 2	2		1.90314	0.0425739	1
NM_009283	Stat1	Signal transducer and activator of transcription 1	19		1.90046	0.0291782	1
NM_001205314	Stat1	Signal transducer and activator of transcription 1	19		1.90046	0.0291782	1
NM_001205313	Stat1	Signal transducer and activator of transcription 1	19		1.90046	0.0291782	1
NM_026626	Efcab2	EF-hand calcium-binding domain-containing protein 2	6		1.90046	0.0156708	1
NM_001287213	Fxyd5	FXYD domain-containing ion transport regulator 5	3		1.89862	0.0329368	1
NM_001287217	Fxyd5	FXYD domain-containing ion transport regulator 5	3		1.89862	0.0329368	1
NM_008761	Fxyd5	FXYD domain-containing ion transport regulator 5	3		1.89862	0.0329368	1
NM_001162996	Eml2	Echinoderm microtubule-associated protein-like 2	2		1.89308	0.000125404	0.0391702
NM_028153	Eml2	Echinoderm microtubule-associated protein-like 2	2		1.89308	0.000125404	0.0391702
NM_198296	9130011E15Rik	RIKEN cDNA 9130011E15 gene(9130011E15Rik)	17		1.89008	0.00764207	0.7846
NM_173740	Maoa	Amine oxidase [flavin-containing] A	9		1.8847	0.0430471	1
NM_025448	Ssr2	Translocon-associated protein subunit beta	2		1.88452	0.0369367	1
NM_023211	Usmg5	Up-regulated during skeletal muscle growth protein 5	4		1.88136	0.0268369	1
NM_027238	Ttc39b	Tetratricopeptide repeat protein 39B	10		1.87854	0.00321457	0.468731
NM_008845	Pip4k2a	Phosphatidylinositol 5-phosphate 4-kinase type-2 alpha	5		1.87748	0.0483797	1
NM_175045	Bcor	BCL-6 corepressor	3		1.87447	0.0279169	1
NM_175044	Bcor	BCL-6 corepressor	3		1.87447	0.0279169	1
NM_175046	Bcor	BCL-6 corepressor	3		1.87447	0.0279169	1
NM_001168321	Bcor	BCL-6 corepressor	3		1.87447	0.0279169	1
NM_029510	Bcor	BCL-6 corepressor	3		1.87447	0.0279169	1
NM_028633	Haus7	HAUS augmin-like complex subunit 7	5		1.87447	0.0165001	1
NM_030675	Krit1	Krev interaction trapped protein 1	16		1.87376	0.0157663	1
NR_033173	Krit1	Krev interaction trapped protein 1	17		1.87376	0.0157663	1
NM_001271416	Ly6a	Lymphocyte antigen 6A-2/6E-1	2		1.87135	2.2e-05	0.00918133
NM_010738	Ly6a	Lymphocyte antigen 6A-2/6E-1	2		1.87135	2.2e-05	0.00918133
NR_028146	Stoml1	Stomatin-like protein 1	3		1.86959	6.54e-08	4.90877e-05
NM_178709	Rnf214	RING finger protein 214	8		1.86812	0.0272973	1
NM_008795	Cdk18	Cyclin-dependent kinase 18	14		1.86342	0.0128993	1
NM_177073	Relt	Tumor necrosis factor receptor superfamily member 19L	8		1.8625	0.00324482	0.471612
NM_011262	Dpf2	Zinc finger protein ubi-d4	5		1.85875	0.0274441	1
NM_001081149	Kat6a	Histone acetyltransferase KAT6A	2		1.85864	0.0270492	1
NM_001282041	Pmm1	Phosphomannomutase 1	5		1.85642	0.00541619	0.642242
NM_013872	Pmm1	Phosphomannomutase 1	7		1.85642	0.00541619	0.642242
NM_001282040	Pmm1	Phosphomannomutase 1	6		1.85642	0.00541619	0.642242
NM_027994	Cand1	Cullin-associated NEDD8-dissociated protein 1	13		1.85362	0.0415854	1
NM_007801	Ctsh	Pro-cathepsin H	2		1.848	0.0356575	1
NM_172152	Slc24a4	Sodium/potassium/calcium exchanger 4	3		1.848	0.0264854	1
NR_104427	Hnrnpa1	Heterogeneous nuclear ribonucleoprotein A1	6		1.848	0.0212693	1
NM_010447	Hnrnpa1	Heterogeneous nuclear ribonucleoprotein A1	6		1.848	0.0212693	1
NM_001039129	Hnrnpa1	Heterogeneous nuclear ribonucleoprotein A1	6		1.848	0.0212693	1
NR_002885	Gm10052	heterogeneous nuclear ribonucleoprotein A1 pseudogene(Gm10052)	6		1.848	0.0212693	1
NR_002883	Gm5643	heterogeneous nuclear ribonucleoprotein A1 pseudogene(Gm5643)	6		1.848	0.0212693	1
NM_153782	Fam20a	Protein FAM20A	10		1.848	0.014461	1
NM_145396	Tbl3	Transducin beta-like protein 3	12		1.848	0.00049966	0.118432
NM_027513	Nup205	nucleoporin 205(Nup205)	27		1.84659	0.0136268	1
NM_001177806	Eif2ak4	Eukaryotic translation initiation factor 2-alpha kinase 4	26		1.84645	0.0487089	1
NM_013719	Eif2ak4	Eukaryotic translation initiation factor 2-alpha kinase 4	27		1.84645	0.0487089	1
NM_001114663	Plcl1	Inactive phospholipase C-like protein 1	4		1.84631	0.022926	1
NM_027706	Nbas	neuroblastoma amplified sequence(Nbas)	39		1.84388	0.0109421	0.962281
NM_001267711	Eef2k	Eukaryotic elongation factor 2 kinase	15		1.84194	0.0109256	0.961667
NM_007908	Eef2k	Eukaryotic elongation factor 2 kinase	15		1.84194	0.0109256	0.961667
NM_001267710	Eef2k	Eukaryotic elongation factor 2 kinase	15		1.84194	0.0109256	0.961667
NM_009727	Atp8a1	Probable phospholipid-transporting ATPase IA	4		1.8403	0.00396331	0.536583
NM_001038999	Atp8a1	Probable phospholipid-transporting ATPase IA	4		1.8403	0.00396331	0.536583
NM_001284345	Atp8a1	Probable phospholipid-transporting ATPase IA	4		1.8403	0.00396331	0.536583
NM_028611	Ndufaf7	NADH dehydrogenase [ubiquinone] complex I, assembly factor 7	8		1.83923	0.00408867	0.548547
NM_001113360	Plch2	1-phosphatidylinositol 4,5-bisphosphate phosphodiesterase eta-2	13		1.83672	0.0148704	1
NM_175556	Plch2	1-phosphatidylinositol 4,5-bisphosphate phosphodiesterase eta-2	13		1.83672	0.0148704	1
NM_080288	Elmo1	Engulfment and cell motility protein 1	3		1.83599	0.00833385	0.824726
NM_009904	Clgn	Calmegin	6		1.83537	0.0310278	1
NM_028354	Tdp1	Tyrosyl-DNA phosphodiesterase 1	12		1.83474	0.0355105	1
NM_015731	Atp9a	Probable phospholipid-transporting ATPase IIA	7		1.83212	5.03e-07	0.000318847
NR_045521	Prmt1	Protein arginine N-methyltransferase 1	3		1.83158	0.00754451	0.779596
NM_153545	Lrrc45	Leucine-rich repeat-containing protein 45	13		1.8293	0.000313132	0.0813098
NM_031173	Cacnb1	Voltage-dependent L-type calcium channel subunit beta-1	7		1.82549	0.0029708	0.445742
NM_001159320	Cacnb1	Voltage-dependent L-type calcium channel subunit beta-1	6		1.82549	0.0029708	0.445742
NM_001282977	Cacnb1	Voltage-dependent L-type calcium channel subunit beta-1	7		1.82549	0.0029708	0.445742
NR_033548	D030047H15Rik	Gm15924/Dsec	2		1.82341	4.96e-12	7.37237e-09
NM_011175	Lgmn	Legumain	3		1.81969	0.0115427	0.988874
NM_030014	Hook1	Protein Hook homolog 1	13		1.81268	0.0490422	1
NM_028680	Ift57	Intraflagellar transport protein 57 homolog	2		1.81133	0.0388084	1
NM_027898	Gramd1a	GRAM domain-containing protein 1A	6		1.80835	0.00835234	0.825202
NM_172406	Trak2	trafficking protein, kinesin binding 2	15		1.80735	0.0122252	1
NM_009796	Capn7	Calpain-7	16		1.80683	0.000234869	0.0651356
NR_027373	Arhgap1	Rho GTPase-activating protein 1	4		1.79766	0.00106753	0.208214
NM_001145902	Arhgap1	Rho GTPase-activating protein 1	3		1.79766	0.00106753	0.208214
NR_027372	Arhgap1	Rho GTPase-activating protein 1	4		1.79766	0.00106753	0.208214
NR_027371	Arhgap1	Rho GTPase-activating protein 1	4		1.79766	0.00106753	0.208214
NM_001171582	Mars	Methionine--tRNA ligase, cytoplasmic	13		1.79612	0.00896786	0.85291
NM_001003913	Mars	Methionine--tRNA ligase, cytoplasmic	13		1.79612	0.00896786	0.85291
NM_178017	Hmgxb4	HMG box domain containing 4(Hmgxb4)	4		1.79586	0.047315	1
NM_030138	Acap2	Arf-GAP with coiled-coil, ANK repeat and PH domain-containing protein 2	9		1.79034	0.043552	1
NM_212484	Cnot6	CCR4-NOT transcription complex subunit 6	5		1.78971	0.00109882	0.211582
NM_010860	Myl6	Myosin light polypeptide 6	2		1.78958	3.28e-08	2.55732e-05
NM_001045959	Mink1	Misshapen-like kinase 1	18		1.78893	0.00430756	0.557106
NM_001045964	Mink1	Misshapen-like kinase 1	18		1.78893	0.00430756	0.557106
NM_013931	Mapk8ip3	C-Jun-amino-terminal kinase-interacting protein 3	10		1.78838	2.65e-05	0.0105766
NM_001163447	Mapk8ip3	C-Jun-amino-terminal kinase-interacting protein 3	10		1.78838	2.65e-05	0.0105766
NM_001163451	Mapk8ip3	C-Jun-amino-terminal kinase-interacting protein 3	10		1.78838	2.65e-05	0.0105766
NM_001163450	Mapk8ip3	C-Jun-amino-terminal kinase-interacting protein 3	10		1.78838	2.65e-05	0.0105766
NM_001163449	Mapk8ip3	C-Jun-amino-terminal kinase-interacting protein 3	11		1.78838	2.65e-05	0.0105766
NM_020608	Cramp1l	Protein cramped-like	6		1.78701	0.0460504	1
NM_008401	Itgam	Integrin alpha-M	24		1.7866	0.0475556	1
NM_001082960	Itgam	Integrin alpha-M	24		1.7866	0.0475556	1
NM_009874	Cdk7	Cyclin-dependent kinase 7	9		1.7861	0.0189705	1
NM_021530	Slc4a8	Electroneutral sodium bicarbonate exchanger 1	23		1.78377	0.0270382	1
NM_013875	Pde7b	cAMP-specific 3',5'-cyclic phosphodiesterase 7B	9		1.78258	0.0248363	1
NM_144860	Mib1	E3 ubiquitin-protein ligase MIB1	14		1.78239	0.000977758	0.196157
NM_023175	Nit2	Omega-amidase NIT2	9		1.78003	0.018364	1
NM_026195	Atic	Bifunctional purine biosynthesis protein PURH	5		1.77974	0.00248353	0.392747
NM_001024604	Ankrd28	Serine/threonine-protein phosphatase 6 regulatory ankyrin repeat subunit A	23		1.77712	0.0298085	1
NM_009936	Col9a3	collagen, type IX, alpha 3(Col9a3)	24		1.77596	0.0256397	1
NM_001159324	Gaa	Lysosomal alpha-glucosidase	10		1.77054	0.0278511	1
NM_008064	Gaa	Lysosomal alpha-glucosidase	10		1.77054	0.0278511	1
NM_145457	Paip1	Polyadenylate-binding protein-interacting protein 1	10		1.76769	0.000431838	0.106107
NM_001079849	Paip1	Polyadenylate-binding protein-interacting protein 1	10		1.76769	0.000431838	0.106107
NM_017381	Zranb2	Zinc finger Ran-binding domain-containing protein 2	3		1.76623	0.040802	1
NM_027081	Dennd6b	Protein DENND6B	15		1.76451	0.0386916	1
NM_029931	Mllt3	Protein AF-9	6		1.7625	0.0158375	1
NM_027326	Mllt3	Protein AF-9	10		1.7625	0.0158375	1
NM_177077	Exoc6b	Exocyst complex component 6B	9		1.75946	0.0449661	1
NM_201242	Lims1	LIM and senescent cell antigen-like-containing domain protein 1	9		1.75943	0.00935757	0.876076
NM_026148	Lims1	LIM and senescent cell antigen-like-containing domain protein 1	9		1.75943	0.00935757	0.876076
NM_001193303	Lims1	LIM and senescent cell antigen-like-containing domain protein 1	9		1.75943	0.00935757	0.876076
NM_134091	Sgsm3	Small G protein signaling modulator 3	3		1.75896	0.00620844	0.693159
NM_031843	Dpp7	Dipeptidyl peptidase 2	12		1.75626	0.0121523	1
NM_023479	Elac2	Zinc phosphodiesterase ELAC protein 2	3		1.75558	0.0149497	1
NM_026998	Snx6	Sorting nexin-6	13		1.75336	0.00445699	0.570562
NM_028980	Ppp4r4	Serine/threonine-protein phosphatase 4 regulatory subunit 4	19		1.75293	0.000901978	0.18692
NM_144862	Lims2	LIM and senescent cell antigen-like-containing domain protein 2	6		1.75186	0.041602	1
NM_021473	Akr1a1	Alcohol dehydrogenase [NADP(+)]	3		1.75175	2.56e-07	0.000172034
NM_197991	Emc10	ER membrane protein complex subunit 10	6		1.75087	0.0363248	1
NM_001163330	Ralyl	RNA-binding Raly-like protein	2		1.74948	0.00526536	0.632004
NM_001163329	Ralyl	RNA-binding Raly-like protein	2		1.74948	0.00526536	0.632004
NM_170689	Ank3	Ankyrin-3	8		1.74948	0.027603	1
NM_146005	Ank3	Ankyrin-3	8		1.74948	0.027603	1
NM_170728	Ank3	Ankyrin-3	8		1.74948	0.027603	1
NM_170688	Ank3	Ankyrin-3	8		1.74948	0.027603	1
NM_170729	Ank3	Ankyrin-3	8		1.74948	0.027603	1
NM_170690	Ank3	Ankyrin-3	8		1.74948	0.027603	1
NM_001242396	Jmjd1c	Probable JmjC domain-containing histone demethylation protein 2C	4		1.74946	0.0311918	1
NM_207221	Jmjd1c	Probable JmjC domain-containing histone demethylation protein 2C	5		1.74946	0.0311918	1
NM_009758	Bmpr1a	Bone morphogenetic protein receptor type-1A	6		1.74908	0.0421055	1
NM_007928	Mark2	Serine/threonine-protein kinase MARK2	14		1.74749	0.0442965	1
NM_001080388	Mark2	Serine/threonine-protein kinase MARK2	14		1.74749	0.0442965	1
NM_001080390	Mark2	Serine/threonine-protein kinase MARK2	14		1.74749	0.0442965	1
NM_001080389	Mark2	Serine/threonine-protein kinase MARK2	14		1.74749	0.0442965	1
NM_172919	Zfp846	zinc finger protein 846(Zfp846)	5		1.74723	0.00824324	0.818519
NM_001288613	Atg9a	Autophagy-related protein 9A	13		1.74671	0.0403334	1
NM_001288612	Atg9a	Autophagy-related protein 9A	13		1.74671	0.0403334	1
NR_109938	Atg9a	Autophagy-related protein 9A	13		1.74671	0.0403334	1
NM_001003917	Atg9a	Autophagy-related protein 9A	13		1.74671	0.0403334	1
NM_007600	Capn1	Calpain-1 catalytic subunit	17		1.74668	0.00982997	0.903172
NM_001110504	Capn1	Calpain-1 catalytic subunit	17		1.74668	0.00982997	0.903172
NM_021876	Eed	Polycomb protein EED	11		1.74577	0.0205208	1
NM_172150	Ift52	Intraflagellar transport protein 52 homolog	3		1.74222	0.00888331	0.85291
NM_172549	Cabin1	calcineurin binding protein 1(Cabin1)	13		1.73809	0.015708	1
NM_020614	Taf1b	TATA box-binding protein-associated factor RNA polymerase I subunit B	3		1.73697	0.0478952	1
NR_028341	Taf1b	TATA box-binding protein-associated factor RNA polymerase I subunit B	3		1.73697	0.0478952	1
NM_001135192	Asap2	Arf-GAP with SH3 domain, ANK repeat and PH domain-containing protein 2	5		1.73335	0.00559911	0.655326
NM_001004364	Asap2	Arf-GAP with SH3 domain, ANK repeat and PH domain-containing protein 2	5		1.73335	0.00559911	0.655326
NM_001098168	Asap2	Arf-GAP with SH3 domain, ANK repeat and PH domain-containing protein 2	5		1.73335	0.00559911	0.655326
NR_045519	Ranbp3	Ran-binding protein 3	5		1.73321	0.00582926	0.670048
NM_010599	Kcnab3	Voltage-gated potassium channel subunit beta-3	9		1.7278	0.00212568	0.34991
NM_001081069	Rgs11	Regulator of G-protein signaling 11	6		1.7271	0.00595161	0.677417
NR_038074	Parp6	Poly [ADP-ribose] polymerase 6	13		1.72672	0.00149242	0.267406
NR_038075	Parp6	Poly [ADP-ribose] polymerase 6	13		1.72672	0.00149242	0.267406
NM_001205239	Parp6	Poly [ADP-ribose] polymerase 6	13		1.72672	0.00149242	0.267406
NM_029922	Parp6	Poly [ADP-ribose] polymerase 6	13		1.72672	0.00149242	0.267406
NM_001162538	Odf2l	Outer dense fiber protein 2-like	5		1.7257	0.009026	0.854812
NM_001162539	Odf2l	Outer dense fiber protein 2-like	4		1.7257	0.009026	0.854812
NM_025714	Odf2l	Outer dense fiber protein 2-like	5		1.7257	0.009026	0.854812
NM_019660	Mycbp	C-Myc-binding protein	3		1.72247	0.0498685	1
NM_023047	Dpysl5	Dihydropyrimidinase-related protein 5	5		1.72247	0.0406929	1
NM_178407	Arap2	Arf-GAP with Rho-GAP domain, ANK repeat and PH domain-containing protein 2	32		1.72007	0.0151063	1
NM_018855	Gas8	Growth arrest-specific protein 8	10		1.71425	0.0255277	1
NM_177940	Ece2	Endothelin-converting enzyme 2	7		1.714	0.0320984	1
NM_177942	Ece2	Endothelin-converting enzyme 2	6		1.714	0.0320984	1
NM_177941	Ece2	Endothelin-converting enzyme 2	8		1.714	0.0320984	1
NM_139293	Ece2	Endothelin-converting enzyme 2	7		1.714	0.0320984	1
NM_153065	Ddx27	Probable ATP-dependent RNA helicase DDX27	6		1.71143	0.0204431	1
NM_175313	Eogt	EGF domain-specific O-linked N-acetylglucosamine transferase	14		1.71049	0.0133745	1
NM_029573	Idh3a	Isocitrate dehydrogenase [NAD] subunit alpha, mitochondrial	4		1.71018	0.0482521	1
NM_052994	Spock2	Testican-2	3		1.7091	4.23e-06	0.00215596
NM_030560	Cwc22	Pre-mRNA-splicing factor CWC22 homolog	2		1.70885	4.89e-05	0.0176852
NM_178681	Dgkb	Diacylglycerol kinase beta	18		1.70782	0.0113895	0.982453
NM_199310	Ccdc32	Uncharacterized protein C15orf57 homolog	3		1.70648	0.0322085	1
NM_016777	Nasp	Nuclear autoantigenic sperm protein	7		1.70274	1.88e-06	0.00105242
NM_177633	Ubxn7	UBX domain-containing protein 7	10		1.70044	0.0333145	1
NM_001163026	Dnajc13	DnaJ heat shock protein family (Hsp40) member C13(Dnajc13)	18		1.70044	0.0148121	1
NM_008448	Kif5b	Kinesin-1 heavy chain	7		1.70017	4.77e-05	0.0173405
NM_178923	Scaf4	SR-related CTD-associated factor 4(Scaf4)	11		1.69515	0.00878055	0.852151
NM_001242372	Gon4l	GON-4-like protein	4		1.69515	0.000116327	0.0373797
NM_027389	Gon4l	GON-4-like protein	4		1.69515	0.000116327	0.0373797
NM_001195499	Dclk2	Serine/threonine-protein kinase DCLK2	7		1.6939	7.65e-05	0.0260525
NM_001195500	Dclk2	Serine/threonine-protein kinase DCLK2	6		1.6939	7.65e-05	0.0260525
NM_001195497	Dclk2	Serine/threonine-protein kinase DCLK2	6		1.6939	7.65e-05	0.0260525
NM_001195496	Dclk2	Serine/threonine-protein kinase DCLK2	7		1.6939	7.65e-05	0.0260525
NM_010364	Gtf2h4	General transcription factor IIH subunit 4	8		1.69291	0.0156054	1
NM_145614	Dlat	Dihydrolipoyllysine-residue acetyltransferase component of pyruvate dehydrogenase complex, mitochondrial	9		1.692	0.0468214	1
NM_001163754	Rab3gap2	Rab3 GTPase-activating protein non-catalytic subunit	6		1.69188	0.028224	1
NM_011678	Usp4	Ubiquitin carboxyl-terminal hydrolase 4	20		1.6883	0.00973155	0.896313
NM_001008421	Nol10	Nucleolar protein 10	8		1.68806	0.0039311	0.536004
NM_021392	Ap4m1	AP-4 complex subunit mu-1	9		1.68706	0.0458618	1
NM_001122594	Phlpp2	PH domain leucine-rich repeat-containing protein phosphatase 2	10		1.6845	0.0486675	1
NM_008062	G6pdx	Glucose-6-phosphate 1-dehydrogenase X	8		1.68316	0.0443242	1
NM_001286784	Magi1	Membrane-associated guanylate kinase, WW and PDZ domain-containing protein 1	9		1.68139	0.0108569	0.958422
NM_001083320	Magi1	Membrane-associated guanylate kinase, WW and PDZ domain-containing protein 1	9		1.68139	0.0108569	0.958422
NM_001286785	Magi1	Membrane-associated guanylate kinase, WW and PDZ domain-containing protein 1	10		1.68139	0.0108569	0.958422
NM_001029850	Magi1	Membrane-associated guanylate kinase, WW and PDZ domain-containing protein 1	10		1.68139	0.0108569	0.958422
NM_010367	Magi1	Membrane-associated guanylate kinase, WW and PDZ domain-containing protein 1	9		1.68139	0.0108569	0.958422
NR_104594	Magi1	Membrane-associated guanylate kinase, WW and PDZ domain-containing protein 1	9		1.68139	0.0108569	0.958422
NM_001083321	Magi1	Membrane-associated guanylate kinase, WW and PDZ domain-containing protein 1	9		1.68139	0.0108569	0.958422
NM_001286788	Magi1	Membrane-associated guanylate kinase, WW and PDZ domain-containing protein 1	9		1.68139	0.0108569	0.958422
NM_001286786	Magi1	Membrane-associated guanylate kinase, WW and PDZ domain-containing protein 1	9		1.68139	0.0108569	0.958422
NM_027275	Ptcd3	Pentatricopeptide repeat domain-containing protein 3, mitochondrial	11		1.68054	0.000135648	0.0414684
NM_001284504	Cask	Peripheral plasma membrane protein CASK	9		1.67807	0.00189935	0.322689
NM_009806	Cask	Peripheral plasma membrane protein CASK	9		1.67807	0.00189935	0.322689
NM_001284505	Cask	Peripheral plasma membrane protein CASK	9		1.67807	0.00189935	0.322689
NM_001284503	Cask	Peripheral plasma membrane protein CASK	9		1.67807	0.00189935	0.322689
NM_183251	Aamdc	Mth938 domain-containing protein	3		1.67606	0.00565425	0.659753
NM_001177945	Aamdc	Mth938 domain-containing protein	4		1.67606	0.00565425	0.659753
NM_177208	Dopey1	Protein dopey-1	9		1.67516	0.0448712	1
NM_001163573	Scnm1	Sodium channel modifier 1	3		1.67516	0.00511732	0.623089
NM_027013	Scnm1	Sodium channel modifier 1	3		1.67516	0.00511732	0.623089
NM_178070	Vps33b	Vacuolar protein sorting-associated protein 33B	11		1.67088	0.0177807	1
NM_178736	Elmod2	ELMO domain-containing protein 2	7		1.66658	0.0484905	1
NM_001170691	Elmod2	ELMO domain-containing protein 2	7		1.66658	0.0484905	1
NM_010818	Cd200	OX-2 membrane glycoprotein	2		1.6636	0.00015331	0.0461202
NM_015748	Slit1	Slit homolog 1 protein	25		1.65962	0.0153798	1
NM_178654	Pkn2	Serine/threonine-protein kinase N2	21		1.65731	0.0404398	1
NM_177387	Ust	Uronyl 2-sulfotransferase	2		1.6545	0.0431257	1
NM_001164491	Ablim3	Actin-binding LIM protein 3	12		1.65208	0.0432559	1
NM_198649	Ablim3	Actin-binding LIM protein 3	11		1.65208	0.0432559	1
NM_172635	Patl1	Protein PAT1 homolog 1	4		1.65208	0.034359	1
NM_011307	Uimc1	BRCA1-A complex subunit RAP80	14		1.65208	0.0161979	1
NM_021565	Midn	Midnolin	5		1.65208	0.0119039	1
NM_026674	Aph1c	Putative gamma-secretase subunit APH-1C	3		1.64981	0.0402679	1
NM_153125	Sec16a	SEC16 homolog A, endoplasmic reticulum export factor(Sec16a)	28		1.64733	0.0456296	1
NM_001285902	Eri3	ERI1 exoribonuclease 3	6		1.64659	0.00322173	0.468731
NM_001285901	Eri3	ERI1 exoribonuclease 3	7		1.64659	0.00322173	0.468731
NM_001285899	Eri3	ERI1 exoribonuclease 3	8		1.64659	0.00322173	0.468731
NM_080469	Eri3	ERI1 exoribonuclease 3	8		1.64659	0.00322173	0.468731
NM_023524	Tfpt	TCF3 fusion partner homolog	3		1.64508	0.00235351	0.375134
NM_025963	Rps10	40S ribosomal protein S10	5		1.64487	0.00574963	0.668278
NM_001271465	Gfm2	Ribosome-releasing factor 2, mitochondrial	16		1.64386	0.0396072	1
NM_001271463	Gfm2	Ribosome-releasing factor 2, mitochondrial	16		1.64386	0.0396072	1
NM_177266	Gfm2	Ribosome-releasing factor 2, mitochondrial	16		1.64386	0.0396072	1
NM_001271464	Gfm2	Ribosome-releasing factor 2, mitochondrial	15		1.64386	0.0396072	1
NM_001146043	Gfm2	Ribosome-releasing factor 2, mitochondrial	16		1.64386	0.0396072	1
NM_025279	Hnrnpk	Heterogeneous nuclear ribonucleoprotein K	2		1.64379	7.78e-06	0.00370264
NM_001267711	Eef2k	Eukaryotic elongation factor 2 kinase	14		1.64335	0.000295256	0.0774007
NM_007908	Eef2k	Eukaryotic elongation factor 2 kinase	14		1.64335	0.000295256	0.0774007
NM_001267710	Eef2k	Eukaryotic elongation factor 2 kinase	14		1.64335	0.000295256	0.0774007
NM_027156	Ddx51	ATP-dependent RNA helicase DDX51	5		1.64046	0.0207721	1
NR_015470	2610203C22Rik	RIKEN cDNA 2610203C22 gene	3		1.63758	1.66e-07	0.000118973
NM_178787	Iffo1	Intermediate filament family orphan 1	6		1.63115	0.00160037	0.282389
NM_001039669	Iffo1	Intermediate filament family orphan 1	7		1.63115	0.00160037	0.282389
NM_001113199	Naca	Nascent polypeptide-associated complex subunit alpha, muscle-specific form	3		1.62899	1.11e-16	2.5963e-13
NM_009680	Ap3b1	AP-3 complex subunit beta-1	11		1.62786	0.0239313	1
NM_001144855	Ppfia4	protein tyrosine phosphatase, receptor type, f polypeptide (PTPRF), interacting protein (liprin), alpha 4(Ppfia4)	24		1.62774	0.0310441	1
NM_001081319	C030046E11Rik	RAB6A GEF complex partner 1(Ric1)	10		1.62644	0.0255528	1
NM_001123372	Gm3435	predicted gene 3435(Gm3435)	11		1.62387	0.00256977	0.403634
NM_172601	Rab2b	Ras-related protein Rab-2B	3		1.62232	0.0314098	1
NM_026689	Mul1	Mitochondrial ubiquitin ligase activator of NFKB 1	2		1.62085	0.0434008	1
NM_024244	Fam13c	Protein FAM13C	2		1.6123	0.000127851	0.0397289
NM_001143776	Fam13c	Protein FAM13C	2		1.6123	0.000127851	0.0397289
NM_015742	Myo9b	Unconventional myosin-IXb	16		1.61143	0.0472263	1
NM_001142323	Myo9b	Unconventional myosin-IXb	16		1.61143	0.0472263	1
NM_001142322	Myo9b	Unconventional myosin-IXb	16		1.61143	0.0472263	1
NM_030133	Srbd1	S1 RNA-binding domain-containing protein 1	2		1.61143	0.0467819	1
NM_009376	Ift88	Intraflagellar transport protein 88 homolog	25		1.60881	0.00881826	0.852151
NM_026728	Echdc2	Enoyl-CoA hydratase domain-containing protein 2, mitochondrial	9		1.608	0.0095947	0.88936
NM_001254754	Echdc2	Enoyl-CoA hydratase domain-containing protein 2, mitochondrial	8		1.608	0.0095947	0.88936
NM_029349	2310035C23Rik	RIKEN cDNA 2310035C23 gene(2310035C23Rik)	6		1.60768	0.0161717	1
NM_173187	2310035C23Rik	RIKEN cDNA 2310035C23 gene(2310035C23Rik)	7		1.60768	0.0161717	1
NM_001177580	Gm13308	predicted gene 13308(Gm13308)	2		1.60358	0.0126323	1
NM_001270431	Gm20878	predicted gene, 20878(Gm20878)	2		1.60358	0.0126323	1
NM_001270432	Gm21586	predicted gene, 21586(Gm21586)	2		1.60358	0.0126323	1
NM_001039519	Gtf2a2	Transcription initiation factor IIA subunit 2	2		1.59946	0.0337509	1
NM_001282083	Gtf2a2	Transcription initiation factor IIA subunit 2	2		1.59946	0.0337509	1
NM_001282084	Gtf2a2	Transcription initiation factor IIA subunit 2	2		1.59946	0.0337509	1
NR_104093	Gtf2a2	Transcription initiation factor IIA subunit 2	2		1.59946	0.0337509	1
NM_027270	Exoc1	Exocyst complex component 1	5		1.59694	0.00815268	0.813737
NM_001001182	Baz2b	bromodomain adjacent to zinc finger domain, 2B(Baz2b)	18		1.59561	0.0442797	1
NM_198711	Col25a1	Collagen alpha-1(XXV) chain	25		1.59465	0.0478937	1
NM_029838	Col25a1	Collagen alpha-1(XXV) chain	27		1.59465	0.0478937	1
NM_001244952	Col25a1	Collagen alpha-1(XXV) chain	27		1.59465	0.0478937	1
NM_008994	Pex2	Peroxisome biogenesis factor 2	2		1.59436	0.00185734	0.317698
NM_001163305	Pex2	Peroxisome biogenesis factor 2	2		1.59436	0.00185734	0.317698
NM_010741	Ly6c1	Lymphocyte antigen 6C1	2		1.59404	2.41e-06	0.00130552
NM_001252057	Ly6c1	Lymphocyte antigen 6C1	2		1.59404	2.41e-06	0.00130552
NM_001252056	Ly6c1	Lymphocyte antigen 6C1	2		1.59404	2.41e-06	0.00130552
NM_199302	Lrsam1	E3 ubiquitin-protein ligase LRSAM1	14		1.59163	0.0197323	1
NM_145507	Dars	Aspartate--tRNA ligase, cytoplasmic	3		1.58696	0.0209794	1
NM_001242372	Gon4l	GON-4-like protein	9		1.58527	0.000372326	0.0938827
NM_027389	Gon4l	GON-4-like protein	8		1.58527	0.000372326	0.0938827
NM_001201341	Msi2	RNA-binding protein Musashi homolog 2	4		1.57854	0.0207751	1
NM_019439	Gabbr1	Gamma-aminobutyric acid type B receptor subunit 1	8		1.57436	6.27e-05	0.0218712
NM_001276465	Vps13d	vacuolar protein sorting 13D(Vps13d)	35		1.57424	0.0316584	1
NM_001276502	Vps13d	vacuolar protein sorting 13D(Vps13d)	34		1.57424	0.0316584	1
NM_001177696	Ablim2	Actin-binding LIM protein 2	18		1.57289	0.00182623	0.314158
NM_177678	Ablim2	Actin-binding LIM protein 2	16		1.57289	0.00182623	0.314158
NM_001081341	Scaper	S phase cyclin A-associated protein in the ER(Scaper)	2		1.57046	0.00699222	0.744715
NM_144896	Gatb	glutamyl-tRNA(Gln) amidotransferase, subunit B(Gatb)	7		1.56902	0.0153225	1
NM_172591	Fcho2	FCH domain only protein 2	11		1.56877	0.0114746	0.985553
NM_009461	Ubr1	E3 ubiquitin-protein ligase UBR1	18		1.56828	0.00958694	0.88936
NM_009679	Ap2m1	AP-2 complex subunit mu	9		1.56635	0.00897591	0.85291
NM_001163514	Extl2	Exostosin-like 2	2		1.56528	0.00645088	0.710119
NM_175277	Bola3	BolA-like protein 3	3		1.5645	0.0141415	1
NM_178597	Camk2g	Calcium/calmodulin-dependent protein kinase type II subunit gamma	19		1.564	0.00260345	0.406386
NM_001039138	Camk2g	Calcium/calmodulin-dependent protein kinase type II subunit gamma	18		1.564	0.00260345	0.406386
NM_001039139	Camk2g	Calcium/calmodulin-dependent protein kinase type II subunit gamma	17		1.564	0.00260345	0.406386
NM_001168304	Cdk19	Cyclin-dependent kinase 19	2		1.56302	0.000959296	0.193742
NM_198164	Cdk19	Cyclin-dependent kinase 19	2		1.56302	0.000959296	0.193742
NM_175331	Nt5dc3	5'-nucleotidase domain-containing protein 3	5		1.56294	0.00534683	0.636414
NM_009045	Rela	Transcription factor p65	10		1.56071	0.0311834	1
NM_007697	Chl1	Neural cell adhesion molecule L1-like protein	24		1.55947	0.00341889	0.488672
NM_011086	Pikfyve	1-phosphatidylinositol 3-phosphate 5-kinase	33		1.55943	0.0438323	1
NM_001081343	3110043O21Rik	RIKEN cDNA 3110043O21 gene(3110043O21Rik)	3		1.558	0.005309	0.634917
NM_175172	4930506M07Rik	shootin 1(Shtn1)	6		1.55722	0.0420184	1
NM_001114312	4930506M07Rik	shootin 1(Shtn1)	6		1.55722	0.0420184	1
NM_001078649	Tmem134	Transmembrane protein 134	5		1.5516	0.0319834	1
NM_025889	Tmem134	Transmembrane protein 134	5		1.5516	0.0319834	1
NM_009072	Rock2	Rho-associated protein kinase 2	29		1.54722	0.00504693	0.616028
NM_054043	Msi2	RNA-binding protein Musashi homolog 2	4		1.54432	0.0222491	1
NM_145574	Ccdc136	Coiled-coil domain-containing protein 136	15		1.54138	0.000292841	0.07723
NM_001163018	Suz12	Polycomb protein Suz12	7		1.54138	0.0416744	1
NM_199196	Suz12	Polycomb protein Suz12	8		1.54138	0.0416744	1
NM_133852	Golga2	Golgin subfamily A member 2	22		1.54005	0.01247	1
NM_001080968	Golga2	Golgin subfamily A member 2	21		1.54005	0.01247	1
NR_038074	Parp6	Poly [ADP-ribose] polymerase 6	12		1.53766	0.0443987	1
NR_038075	Parp6	Poly [ADP-ribose] polymerase 6	12		1.53766	0.0443987	1
NM_001205239	Parp6	Poly [ADP-ribose] polymerase 6	12		1.53766	0.0443987	1
NM_029922	Parp6	Poly [ADP-ribose] polymerase 6	12		1.53766	0.0443987	1
NM_001166539	Hmga1	High mobility group protein HMG-I/HMG-Y	2		1.53766	0.0113439	0.979908
NM_001039356	Hmga1	High mobility group protein HMG-I/HMG-Y	2		1.53766	0.0113439	0.979908
NM_001170567	Depdc5	DEP domain-containing protein 5	19		1.53703	0.0062233	0.693159
NM_177786	Depdc5	DEP domain-containing protein 5	19		1.53703	0.0062233	0.693159
NM_001025426	Depdc5	DEP domain-containing protein 5	20		1.53703	0.0062233	0.693159
NM_028479	Mrgbp	MRG/MORF4L-binding protein	4		1.53605	0.0331531	1
NM_201407	Dennd4b	DENN domain-containing protein 4B	27		1.53385	0.0354325	1
NM_026079	Ikbkap	Elongator complex protein 1	8		1.53287	0.0189391	1
NM_009785	Cacna2d3	Voltage-dependent calcium channel subunit alpha-2/delta-3	2		1.53185	0.0101092	0.918899
NM_028717	Als2	Alsin	12		1.53051	0.0306843	1
NM_001159948	Als2	Alsin	12		1.53051	0.0306843	1
NM_146109	Als2	Alsin	12		1.53051	0.0306843	1
NM_010256	Gart	Trifunctional purine biosynthetic protein adenosine-3	6		1.52867	0.0324403	1
NM_016706	Coil	Coilin	3		1.52725	0.0138109	1
NM_207659	Hook3	Protein Hook homolog 3	18		1.52655	0.0410212	1
NM_145956	Brcc3	Lys-63-specific deubiquitinase BRCC36	5		1.52607	0.0431138	1
NM_001166457	Brcc3	Lys-63-specific deubiquitinase BRCC36	5		1.52607	0.0431138	1
NM_001166459	Brcc3	Lys-63-specific deubiquitinase BRCC36	5		1.52607	0.0431138	1
NM_001081378	Kidins220	kinase D-interacting substrate 220(Kidins220)	27		1.52596	0.0128932	1
NM_008073	Gabrg2	Gamma-aminobutyric acid receptor subunit gamma-2	7		1.52593	0.00065709	0.147023
NM_177408	Gabrg2	Gamma-aminobutyric acid receptor subunit gamma-2	7		1.52593	0.00065709	0.147023
NM_001039552	Ermard	ER membrane associated RNA degradation	8		1.52223	0.0137772	1
NM_015734	Col5a1	Collagen alpha-1(V) chain	20		1.52105	0.0477935	1
NM_001252083	Zfp384	zinc finger protein 384(Zfp384)	2		1.51833	0.035017	1
NM_198021	Scyl2	SCY1-like protein 2	15		1.51457	0.00596531	0.678449
NM_001242372	Gon4l	GON-4-like protein	8		1.51294	0.00147303	0.265349
NM_027389	Gon4l	GON-4-like protein	7		1.51294	0.00147303	0.265349
NM_178397	Faf2	FAS-associated factor 2	4		1.51228	0.0281507	1
NM_009483	Kdm6a	Lysine-specific demethylase 6A	5		1.5119	0.0468813	1
NM_009614	Adam15	Disintegrin and metalloproteinase domain-containing protein 15	13		1.51125	0.029235	1
NM_001037722	Adam15	Disintegrin and metalloproteinase domain-containing protein 15	13		1.51125	0.029235	1
NM_025647	Cmpk1	UMP-CMP kinase	4		1.51118	0.00394435	0.536339
NM_199322	Dot1l	DOT1-like, histone H3 methyltransferase (S. cerevisiae)(Dot1l)	8		1.50901	0.0178124	1
NM_023868	Ryr2	Ryanodine receptor 2	57		1.50779	0.0422369	1
NM_207659	Hook3	Protein Hook homolog 3	7		1.50696	0.0378876	1
NM_023231	Stoml2	Stomatin-like protein 2, mitochondrial	7		1.50397	0.00819099	0.815671
NM_172290	Ntm	Neurotrimin	2		1.50112	4.74e-11	6.2183e-08
NM_178641	Inpp5f	Phosphatidylinositide phosphatase SAC2	9		1.50111	0.021339	1
NM_054093	Ube3b	Ubiquitin-protein ligase E3B	9		1.50061	0.0485656	1
NM_019439	Gabbr1	Gamma-aminobutyric acid type B receptor subunit 1	9		1.48971	0.000185306	0.0536076
NM_153141	Carm1	Histone-arginine methyltransferase CARM1	10		1.48921	0.0148786	1
NM_021531	Carm1	Histone-arginine methyltransferase CARM1	10		1.48921	0.0148786	1
NM_001195498	Dclk2	Serine/threonine-protein kinase DCLK2	7		1.48918	0.000596841	0.136636
NM_027539	Dclk2	Serine/threonine-protein kinase DCLK2	6		1.48918	0.000596841	0.136636
NM_028303	Pdzd11	PDZ domain-containing protein 11	3		1.48909	0.0160759	1
NM_023773	Mphosph8	M-phase phosphoprotein 8	13		1.48638	0.0317159	1
NM_008296	Hsf1	Heat shock factor protein 1	5		1.48616	0.0340717	1
NM_001282037	Sh3glb1	Endophilin-B1	6		1.48543	0.00072732	0.157076
NM_022989	Arl6ip6	ADP-ribosylation factor-like protein 6-interacting protein 6	2		1.48239	0.037926	1
NM_177782	Prex1	Phosphatidylinositol 3,4,5-trisphosphate-dependent Rac exchanger 1 protein	19		1.48207	0.021865	1
NM_027513	Nup205	nucleoporin 205(Nup205)	42		1.48158	0.0241002	1
NM_001177810	Rapgef3	Rap guanine nucleotide exchange factor 3	27		1.48138	0.00438483	0.564344
NM_001177811	Rapgef3	Rap guanine nucleotide exchange factor 3	26		1.48138	0.00438483	0.564344
NM_144850	Rapgef3	Rap guanine nucleotide exchange factor 3	27		1.48138	0.00438483	0.564344
NM_001159288	Morc2a	MORC family CW-type zinc finger protein 2A	6		1.47978	0.0294627	1
NM_198162	Morc2a	MORC family CW-type zinc finger protein 2A	5		1.47978	0.0294627	1
NM_001081043	Ptpn23	Tyrosine-protein phosphatase non-receptor type 23	10		1.47799	0.0123939	1
NM_001242372	Gon4l	GON-4-like protein	10		1.47755	0.000839404	0.175642
NM_027389	Gon4l	GON-4-like protein	9		1.47755	0.000839404	0.175642
NM_177783	Ubr3	E3 ubiquitin-protein ligase UBR3	13		1.47583	0.00261819	0.408265
NM_001081548	Ubr3	E3 ubiquitin-protein ligase UBR3	13		1.47583	0.00261819	0.408265
NM_001199177	Opa1	Dynamin-like 120 kDa protein, mitochondrial	9		1.47128	0.0156829	1
NM_133752	Opa1	Dynamin-like 120 kDa protein, mitochondrial	8		1.47128	0.0156829	1
NM_001282061	Rgs6	Regulator of G-protein signaling 6	16		1.47014	0.0386112	1
NM_015812	Rgs6	Regulator of G-protein signaling 6	16		1.47014	0.0386112	1
NM_178787	Iffo1	Intermediate filament family orphan 1	5		1.46489	0.00540941	0.642242
NM_001039669	Iffo1	Intermediate filament family orphan 1	6		1.46489	0.00540941	0.642242
NM_016723	Uchl3	Ubiquitin carboxyl-terminal hydrolase isozyme L3	5		1.46227	0.00734528	0.767938
NM_176808	Mcfd2	Multiple coagulation factor deficiency protein 2 homolog	2		1.46214	0.0212351	1
NM_172652	Kansl3	KAT8 regulatory NSL complex subunit 3	12		1.45988	0.000181052	0.0525786
NM_027881	Osbpl3	Oxysterol-binding protein-related protein 3	16		1.45987	0.0134626	1
NM_001163645	Osbpl3	Oxysterol-binding protein-related protein 3	16		1.45987	0.0134626	1
NM_175481	Grik4	Glutamate receptor ionotropic, kainate 4	8		1.45943	0.0345398	1
NM_001284504	Cask	Peripheral plasma membrane protein CASK	13		1.45854	0.0156786	1
NM_009806	Cask	Peripheral plasma membrane protein CASK	13		1.45854	0.0156786	1
NM_001284505	Cask	Peripheral plasma membrane protein CASK	13		1.45854	0.0156786	1
NM_001284503	Cask	Peripheral plasma membrane protein CASK	14		1.45854	0.0156786	1
NM_017375	Ostf1	Osteoclast-stimulating factor 1	7		1.45651	0.0312047	1
NM_020586	Herpud2	Homocysteine-responsive endoplasmic reticulum-resident ubiquitin-like domain member 2 protein	2		1.4549	0.00710641	0.752361
NM_001103178	Ablim1	Actin-binding LIM protein 1	10		1.45414	0.00267576	0.412551
NM_178688	Ablim1	Actin-binding LIM protein 1	15		1.45414	0.00267576	0.412551
NM_010748	Lyst	Lysosomal-trafficking regulator	52		1.45372	0.0165719	1
NM_001114116	Syt3	Synaptotagmin-3	10		1.45187	0.00600489	0.680332
NM_016663	Syt3	Synaptotagmin-3	10		1.45187	0.00600489	0.680332
NM_013722	Syn3	Synapsin-3	7		1.44842	0.0274991	1
NM_009159	Srsf5	Serine/arginine-rich splicing factor 5	6		1.44775	4.9e-05	0.0176852
NM_001079694	Srsf5	Serine/arginine-rich splicing factor 5	6		1.44775	4.9e-05	0.0176852
NM_001079695	Srsf5	Serine/arginine-rich splicing factor 5	6		1.44775	4.9e-05	0.0176852
NM_007651	Cd53	Leukocyte surface antigen CD53	6		1.44746	0.0179645	1
NM_024166	Chchd2	Coiled-coil-helix-coiled-coil-helix domain-containing protein 2, mitochondrial	2		1.44264	0.00266104	0.411543
NM_013813	Epb4.1l3	erythrocyte membrane protein band 4.1 like 3(Epb41l3)	16		1.44204	0.00315461	0.462511
NM_145956	Brcc3	Lys-63-specific deubiquitinase BRCC36	3		1.43998	0.0411157	1
NM_001166457	Brcc3	Lys-63-specific deubiquitinase BRCC36	3		1.43998	0.0411157	1
NM_001166459	Brcc3	Lys-63-specific deubiquitinase BRCC36	3		1.43998	0.0411157	1
NM_001252415	Rpain	RPA-interacting protein	4		1.43753	0.03308	1
NM_001252413	Rpain	RPA-interacting protein	4		1.43753	0.03308	1
NM_027186	Rpain	RPA-interacting protein	4		1.43753	0.03308	1
NM_177855	Med12l	Mediator of RNA polymerase II transcription subunit 12-like protein	16		1.43741	0.0335056	1
NM_175353	Exoc6	Exocyst complex component 6	8		1.43539	0.0143264	1
NM_001033285	Cdc42bpa	Serine/threonine-protein kinase MRCK alpha	13		1.43484	0.00214723	0.351779
NM_011334	Clcn4-2	chloride channel, voltage-sensitive 4(Clcn4)	3		1.43127	0.000390208	0.0973043
NM_018873	Srcin1	SRC kinase signaling inhibitor 1	9		1.42904	0.0118509	1
NM_001109913	Hnrnpm	Heterogeneous nuclear ribonucleoprotein M	13		1.42813	0.0133431	1
NM_029804	Hnrnpm	Heterogeneous nuclear ribonucleoprotein M	12		1.42813	0.0133431	1
NM_001112700	Cyth1	Cytohesin-1	2		1.42753	0.0210655	1
NM_177619	Kat7	Histone acetyltransferase KAT7	12		1.42677	0.0481457	1
NM_001195003	Kat7	Histone acetyltransferase KAT7	14		1.42677	0.0481457	1
NM_001195004	Kat7	Histone acetyltransferase KAT7	13		1.42677	0.0481457	1
NM_028284	Bbs5	Bardet-Biedl syndrome 5 protein homolog	7		1.42593	0.0377023	1
NM_026549	Pdcd2l	Programmed cell death protein 2-like	3		1.42502	0.0135445	1
NM_028866	Wdr33	pre-mRNA 3' end processing protein WDR33	5		1.42497	0.0101513	0.919888
NM_001170970	Wdr33	pre-mRNA 3' end processing protein WDR33	5		1.42497	0.0101513	0.919888
NM_001170967	Wdr33	pre-mRNA 3' end processing protein WDR33	5		1.42497	0.0101513	0.919888
NM_001170966	Wdr33	pre-mRNA 3' end processing protein WDR33	5		1.42497	0.0101513	0.919888
NM_001039552	Ermard	ER membrane associated RNA degradation	9		1.42479	0.0162266	1
NM_011973	Mok	MAPK/MAK/MRK overlapping kinase	4		1.4236	0.0476405	1
NM_001285994	Enpp2	Ectonucleotide pyrophosphatase/phosphodiesterase family member 2	20		1.42291	5.74e-16	1.26419e-12
NM_178640	B3galnt2	UDP-GalNAc:beta-1,3-N-acetylgalactosaminyltransferase 2	11		1.42146	0.0388828	1
NM_023868	Ryr2	Ryanodine receptor 2	86		1.41609	0.0167345	1
NM_008881	Plxna1	Plexin-A1	23		1.41504	0.0430485	1
NM_016692	Incenp	Inner centromere protein	15		1.41504	0.0411666	1
NM_172945	Ankrd13b	Ankyrin repeat domain-containing protein 13B	8		1.41266	0.00122975	0.230469
NM_133680	Hiatl1	Hippocampus abundant transcript-like protein 1	10		1.4122	0.0376263	1
NM_001083901	Hiatl1	Hippocampus abundant transcript-like protein 1	11		1.4122	0.0376263	1
NM_138679	Ash1l	Histone-lysine N-methyltransferase ASH1L	21		1.41158	0.0229411	1
NM_009832	Ccnk	Cyclin-K	7		1.41148	0.0101645	0.919903
NM_026374	Ilf2	Interleukin enhancer-binding factor 2	10		1.40942	0.00806807	0.809306
NM_009343	Phf1	PHD finger protein 1	14		1.40492	0.0117451	0.998255
NM_001267702	LOC100861978	c-C motif chemokine 27-like	3		1.40435	0.00244759	0.387672
NM_001199961	Ccl27b	chemokine (C-C motif) ligand 27b	3		1.40435	0.00244759	0.387672
NM_001199962	Gm13306	predicted gene 13306	3		1.40435	0.00244759	0.387672
NM_031201	Tsta3	GDP-L-fucose synthase	7		1.40336	0.0394871	1
NM_001039086	Rapgef1	Rap guanine nucleotide exchange factor (GEF) 1(Rapgef1)	13		1.40166	0.000490673	0.117037
NM_001163422	Tatdn3	Putative deoxyribonuclease TATDN3	8		1.39993	0.0345434	1
NM_001163421	Tatdn3	Putative deoxyribonuclease TATDN3	9		1.39993	0.0345434	1
NM_026895	Tatdn3	Putative deoxyribonuclease TATDN3	9		1.39993	0.0345434	1
NM_011344	Sel1l	Protein sel-1 homolog 1	14		1.39848	0.000499028	0.118406
NM_001039089	Sel1l	Protein sel-1 homolog 1	14		1.39848	0.000499028	0.118406
NM_145488	Pex6	Peroxisome assembly factor 2	3		1.39689	0.000693657	0.153108
NM_177855	Med12l	Mediator of RNA polymerase II transcription subunit 12-like protein	19		1.39559	0.0357545	1
NM_001163622	Prepl	Prolyl endopeptidase-like	2		1.39109	1.62e-15	3.34799e-12
NM_146007	Col6a2	Collagen alpha-2(VI) chain	11		1.38987	0.0424722	1
NM_145984	Prepl	Prolyl endopeptidase-like	2		1.3893	6.51e-09	5.69355e-06
NM_175259	Shisa4	Protein shisa-4	3		1.38829	0.00219921	0.357094
NM_010303	Gna13	Guanine nucleotide-binding protein subunit alpha-13	3		1.38688	0.0399306	1
NM_001253362	Kcnma1	Calcium-activated potassium channel subunit alpha-1	12		1.38664	0.00428328	0.554709
NM_001253365	Kcnma1	Calcium-activated potassium channel subunit alpha-1	12		1.38664	0.00428328	0.554709
NM_001253363	Kcnma1	Calcium-activated potassium channel subunit alpha-1	12		1.38664	0.00428328	0.554709
NM_001253370	Kcnma1	Calcium-activated potassium channel subunit alpha-1	12		1.38664	0.00428328	0.554709
NM_010610	Kcnma1	Calcium-activated potassium channel subunit alpha-1	12		1.38664	0.00428328	0.554709
NM_001253374	Kcnma1	Calcium-activated potassium channel subunit alpha-1	11		1.38664	0.00428328	0.554709
NM_001253373	Kcnma1	Calcium-activated potassium channel subunit alpha-1	12		1.38664	0.00428328	0.554709
NM_001253377	Kcnma1	Calcium-activated potassium channel subunit alpha-1	12		1.38664	0.00428328	0.554709
NM_001253360	Kcnma1	Calcium-activated potassium channel subunit alpha-1	12		1.38664	0.00428328	0.554709
NM_001253372	Kcnma1	Calcium-activated potassium channel subunit alpha-1	12		1.38664	0.00428328	0.554709
NM_001253358	Kcnma1	Calcium-activated potassium channel subunit alpha-1	12		1.38664	0.00428328	0.554709
NM_001253376	Kcnma1	Calcium-activated potassium channel subunit alpha-1	12		1.38664	0.00428328	0.554709
NM_001253359	Kcnma1	Calcium-activated potassium channel subunit alpha-1	12		1.38664	0.00428328	0.554709
NM_001253371	Kcnma1	Calcium-activated potassium channel subunit alpha-1	12		1.38664	0.00428328	0.554709
NM_001253366	Kcnma1	Calcium-activated potassium channel subunit alpha-1	12		1.38664	0.00428328	0.554709
NM_001253369	Kcnma1	Calcium-activated potassium channel subunit alpha-1	12		1.38664	0.00428328	0.554709
NM_001253367	Kcnma1	Calcium-activated potassium channel subunit alpha-1	12		1.38664	0.00428328	0.554709
NM_001253375	Kcnma1	Calcium-activated potassium channel subunit alpha-1	12		1.38664	0.00428328	0.554709
NM_001253364	Kcnma1	Calcium-activated potassium channel subunit alpha-1	12		1.38664	0.00428328	0.554709
NM_001253368	Kcnma1	Calcium-activated potassium channel subunit alpha-1	12		1.38664	0.00428328	0.554709
NM_001253378	Kcnma1	Calcium-activated potassium channel subunit alpha-1	12		1.38664	0.00428328	0.554709
NM_001253361	Kcnma1	Calcium-activated potassium channel subunit alpha-1	12		1.38664	0.00428328	0.554709
NM_001113364	Tbc1d14	TBC1 domain family member 14	3		1.38529	0.00453534	0.576861
NM_001256002	Cacna1c	Voltage-dependent L-type calcium channel subunit alpha-1C	32		1.38444	0.0432768	1
NM_001285831	Far1	Fatty acyl-CoA reductase 1	10		1.37461	3.43e-05	0.0132345
NM_028717	Als2	Alsin	23		1.37454	0.0061413	0.688345
NM_001159948	Als2	Alsin	23		1.37454	0.0061413	0.688345
NM_026585	Fam21	WASH complex subunit FAM21	14		1.3744	0.020824	1
NM_001163532	Tmem175	Transmembrane protein 175	9		1.37425	0.0338076	1
NM_001163531	Tmem175	Transmembrane protein 175	9		1.37425	0.0338076	1
NM_028223	Tmem175	Transmembrane protein 175	9		1.37425	0.0338076	1
NM_001163754	Rab3gap2	Rab3 GTPase-activating protein non-catalytic subunit	18		1.37381	0.0336833	1
NM_181821	Hcfc1r1	Host cell factor C1 regulator 1	2		1.37242	0.00312089	0.459572
NM_178246	Smg5	Protein SMG5	17		1.37132	0.00217499	0.355313
NM_134074	Dock9	Dedicator of cytokinesis protein 9	38		1.37126	0.032813	1
NM_010897	Nf1	Neurofibromin	24		1.36923	0.0292802	1
NM_010515	Igf2r	Cation-independent mannose-6-phosphate receptor	47		1.36923	0.0169933	1
NM_008323	Idh3g	Isocitrate dehydrogenase [NAD] subunit gamma 1, mitochondrial	2		1.36923	0.00436726	0.562897
NM_026225	Cog6	Conserved oligomeric Golgi complex subunit 6	7		1.36412	0.040169	1
NM_025553	Mrpl11	39S ribosomal protein L11, mitochondrial	3		1.36381	4.87e-05	0.0176615
NM_025343	Rmnd1	Required for meiotic nuclear division protein 1 homolog	2		1.36257	0.0364126	1
NM_001081132	Upf2	UPF2 regulator of nonsense transcripts homolog (yeast)(Upf2)	8		1.36257	0.014009	1
NM_028284	Bbs5	Bardet-Biedl syndrome 5 protein homolog	10		1.36176	0.0439706	1
NM_024471	Lias	Lipoyl synthase, mitochondrial	9		1.35943	0.00177442	0.306819
NM_001098222	Bhlhb9	Protein BHLHb9	2		1.35938	0.0146394	1
NM_198161	Bhlhb9	Protein BHLHb9	2		1.35938	0.0146394	1
NM_027258	Rnf157	RING finger protein 157	18		1.35837	0.0362142	1
NM_016695	Mpp2	MAGUK p55 subfamily member 2	3		1.35805	0.021905	1
NM_001267711	Eef2k	Eukaryotic elongation factor 2 kinase	13		1.35748	0.00109768	0.211497
NM_007908	Eef2k	Eukaryotic elongation factor 2 kinase	13		1.35748	0.00109768	0.211497
NM_001267710	Eef2k	Eukaryotic elongation factor 2 kinase	13		1.35748	0.00109768	0.211497
NM_007462	Apc	Adenomatous polyposis coli protein	2		1.35698	0.0427508	1
NM_001271418	Ly6a	Lymphocyte antigen 6A-2/6E-1	2		1.35445	0.000830795	0.174203
NM_001271417	Ly6a	Lymphocyte antigen 6A-2/6E-1	2		1.35445	0.000830795	0.174203
NM_001271446	Ly6a	Lymphocyte antigen 6A-2/6E-1	2		1.35445	0.000830795	0.174203
NM_001271419	Ly6a	Lymphocyte antigen 6A-2/6E-1	2		1.35445	0.000830795	0.174203
NM_008721	Npdc1	Neural proliferation differentiation and control protein 1	8		1.35075	0.0156452	1
NM_008186	Gtf2h1	General transcription factor IIH subunit 1	10		1.34437	0.00772581	0.788807
NM_172593	Mier3	Mesoderm induction early response protein 3	6		1.34425	0.0427082	1
NM_133947	Numa1	nuclear mitotic apparatus protein 1(Numa1)	7		1.34341	0.0442166	1
NM_001037906	Nell1	Protein kinase C-binding protein NELL1	5		1.34219	0.032764	1
NM_030205	Coro7	Coronin-7	27		1.33808	0.0159809	1
NM_030113	Arhgap10	Rho GTPase-activating protein 10	4		1.33703	0.049057	1
NM_133910	Tbc1d14	TBC1 domain family member 14	5		1.33657	0.0036201	0.509706
NM_001113362	Tbc1d14	TBC1 domain family member 14	6		1.33657	0.0036201	0.509706
NM_028233	Lrpprc	Leucine-rich PPR motif-containing protein, mitochondrial	36		1.33509	0.0387787	1
NM_001135657	Ptprj	Receptor-type tyrosine-protein phosphatase eta	14		1.33498	0.000133911	0.0409789
NM_008982	Ptprj	Receptor-type tyrosine-protein phosphatase eta	14		1.33498	0.000133911	0.0409789
NM_008477	Ktn1	Kinectin	41		1.33392	3.87e-06	0.00198589
NM_133756	Gpn1	GPN-loop GTPase 1	4		1.3317	0.00541858	0.642242
NM_001170802	Ipcef1	Interactor protein for cytohesin exchange factors 1	4		1.32847	0.0167297	1
NM_001170801	Ipcef1	Interactor protein for cytohesin exchange factors 1	4		1.32847	0.0167297	1
NM_001170800	Ipcef1	Interactor protein for cytohesin exchange factors 1	4		1.32847	0.0167297	1
NM_001033391	Ipcef1	Interactor protein for cytohesin exchange factors 1	4		1.32847	0.0167297	1
NM_001267702	LOC100861978	c-C motif chemokine 27-like	3		1.32615	0.000395887	0.0981527
NM_001199961	Ccl27b	chemokine (C-C motif) ligand 27b	3		1.32615	0.000395887	0.0981527
NM_001199962	Gm13306	predicted gene 13306	3		1.32615	0.000395887	0.0981527
NM_016772	Ech1	Delta(3,5)-Delta(2,4)-dienoyl-CoA isomerase, mitochondrial	3		1.3251	0.0431906	1
NM_027494	Zcchc8	Zinc finger CCHC domain-containing protein 8	8		1.32451	0.0278823	1
NM_001252202	Map4k4	Mitogen-activated protein kinase kinase kinase kinase 4	16		1.3198	0.00103386	0.204288
NM_001252200	Map4k4	Mitogen-activated protein kinase kinase kinase kinase 4	16		1.3198	0.00103386	0.204288
NM_026932	Ebna1bp2	Probable rRNA-processing protein EBP2	5		1.31836	0.0202333	1
NM_139154	Rab40c	Ras-related protein Rab-40C	3		1.3155	0.0474788	1
NM_031881	Nedd4l	E3 ubiquitin-protein ligase NEDD4-like	11		1.3152	0.00411758	0.54998
NM_001114386	Nedd4l	E3 ubiquitin-protein ligase NEDD4-like	12		1.3152	0.00411758	0.54998
NM_008857	Prkci	Protein kinase C iota type	15		1.3146	0.00465276	0.587154
NM_001114347	Clasp2	CLIP-associating protein 2	20		1.31448	0.000936775	0.191371
NM_001286602	Clasp2	CLIP-associating protein 2	14		1.31448	0.000936775	0.191371
NM_029633	Clasp2	CLIP-associating protein 2	14		1.31448	0.000936775	0.191371
NM_001286600	Clasp2	CLIP-associating protein 2	14		1.31448	0.000936775	0.191371
NM_001081960	Clasp2	CLIP-associating protein 2	14		1.31448	0.000936775	0.191371
NM_001286601	Clasp2	CLIP-associating protein 2	15		1.31448	0.000936775	0.191371
NM_011203	Ptpn12	Tyrosine-protein phosphatase non-receptor type 12	6		1.31364	0.000841591	0.175977
NM_001143777	Fam13c	Protein FAM13C	3		1.31296	0.000844329	0.176305
NM_018786	Prpf40b	Pre-mRNA-processing factor 40 homolog B	6		1.31194	0.0401216	1
NM_009125	Atxn2	Ataxin-2	24		1.31104	1.04e-05	0.00488787
NM_022885	Slc30a5	Zinc transporter 5	5		1.31034	0.0131405	1
NM_181039	Lphn1	Latrophilin-1	17		1.30895	0.000555367	0.12896
NM_027259	Polr2i	DNA-directed RNA polymerase II subunit RPB9	3		1.30785	0.043378	1
NR_104288	Rnf41	E3 ubiquitin-protein ligase NRDP1	4		1.30734	0.00749959	0.77735
NM_001109688	C2cd5	C2 domain-containing protein 5	8		1.30392	0.044082	1
NM_001001983	Pi4ka	phosphatidylinositol 4-kinase, catalytic, alpha polypeptide(Pi4ka)	30		1.303	0.00102591	0.202983
NM_001164237	Rnf41	E3 ubiquitin-protein ligase NRDP1	4		1.30052	0.00762434	0.783284
NM_026259	Rnf41	E3 ubiquitin-protein ligase NRDP1	4		1.30052	0.00762434	0.783284
NM_001081337	Sipa1l2	Signal-induced proliferation-associated 1-like protein 2	20		1.29921	0.0458132	1
NM_025635	Zwint	ZW10 interactor	1		1.29896	0.00814485	0.813224
NM_013497	Creb3	Cyclic AMP-responsive element-binding protein 3	8		1.2935	0.0212044	1
NM_027526	Rasgef1a	RasGEF domain family, member 1A(Rasgef1a)	7		1.29311	0.00630731	0.699954
NM_028715	Fcho1	FCH domain only protein 1	11		1.29285	0.00155936	0.277152
NR_028267	Fcho1	FCH domain only protein 1	11		1.29285	0.00155936	0.277152
NM_172974	Cops7b	COP9 signalosome complex subunit 7b	4		1.29204	0.00868081	0.84602
NM_009562	Zfp62	Zinc finger protein 62	3		1.29171	0.0371882	1
NM_001024846	Zfp62	Zinc finger protein 62	3		1.29171	0.0371882	1
NM_130884	Idh3b	isocitrate dehydrogenase 3 (NAD+) beta(Idh3b)	3		1.29097	0.00010199	0.0334133
NM_177561	Usp46	Ubiquitin carboxyl-terminal hydrolase 46	2		1.29034	0.00334131	0.4794
NM_001242372	Gon4l	GON-4-like protein	5		1.28772	0.00395628	0.536583
NM_027389	Gon4l	GON-4-like protein	5		1.28772	0.00395628	0.536583
NM_001110271	Abhd14a	Alpha/beta hydrolase domain-containing protein 14A	2		1.28716	0.00157298	0.279188
NR_030738	2410006H16Rik	RIKEN cDNA 2410006H16 gene(2410006H16Rik)	4		1.28679	0.0481994	1
NM_019640	Pitpnb	Phosphatidylinositol transfer protein beta isoform	6		1.28109	0.00425373	0.554709
NM_016918	Nudt5	ADP-sugar pyrophosphatase	4		1.28067	0.00277432	0.423062
NM_177077	Exoc6b	Exocyst complex component 6B	12		1.28023	0.0182433	1
NM_027500	4933434E20Rik	RIKEN cDNA 4933434E20 gene(4933434E20Rik)	3		1.27905	0.00461647	0.583552
NM_001001980	Limch1	LIM and calponin homology domains-containing protein 1	5		1.27886	0.0274133	1
NM_173430	Fkrp	Fukutin-related protein	2		1.27886	0.0183367	1
NM_133685	Rab31	Ras-related protein Rab-31	2		1.27871	0.040042	1
NM_007532	Bcat1	Branched-chain-amino-acid aminotransferase, cytosolic	8		1.27826	6.75e-05	0.0233834
NM_001024468	Bcat1	Branched-chain-amino-acid aminotransferase, cytosolic	8		1.27826	6.75e-05	0.0233834
NM_019439	Gabbr1	Gamma-aminobutyric acid type B receptor subunit 1	7		1.27798	6.11e-05	0.0214121
NM_001287087	4933434E20Rik	RIKEN cDNA 4933434E20 gene(4933434E20Rik)	5		1.27663	0.00482428	0.600686
NM_025762	4933434E20Rik	RIKEN cDNA 4933434E20 gene(4933434E20Rik)	3		1.27663	0.00482428	0.600686
NM_021492	Ap3b2	AP-3 complex subunit beta-2	16		1.27464	0.0400464	1
NM_001122897	Hp1bp3	Heterochromatin protein 1-binding protein 3	2		1.27455	0.000269165	0.0726437
NM_009072	Rock2	Rho-associated protein kinase 2	25		1.27437	0.0441291	1
NM_145928	Tspan14	Tetraspanin-14	3		1.27302	0.0259361	1
NM_022031	Hapln2	Hyaluronan and proteoglycan link protein 2	2		1.27144	0.0245133	1
NM_009058	Ralgds	Ral guanine nucleotide dissociation stimulator	10		1.27026	0.00495155	0.609302
NM_001145834	Ralgds	Ral guanine nucleotide dissociation stimulator	10		1.27026	0.00495155	0.609302
NM_001145836	Ralgds	Ral guanine nucleotide dissociation stimulator	10		1.27026	0.00495155	0.609302
NM_001145835	Ralgds	Ral guanine nucleotide dissociation stimulator	10		1.27026	0.00495155	0.609302
NM_007708	Cit	Citron Rho-interacting kinase	15		1.26958	0.00354757	0.502306
NM_001114612	Stxbp5l	Syntaxin-binding protein 5-like	4		1.26946	0.0345876	1
NM_001114611	Stxbp5l	Syntaxin-binding protein 5-like	4		1.26946	0.0345876	1
NM_172440	Stxbp5l	Syntaxin-binding protein 5-like	4		1.26946	0.0345876	1
NM_001114613	Stxbp5l	Syntaxin-binding protein 5-like	4		1.26946	0.0345876	1
NM_025822	Rsrc1	Serine/Arginine-related protein 53	9		1.2689	0.0063075	0.699954
NM_182939	Ppp4r2	Serine/threonine-protein phosphatase 4 regulatory subunit 2	5		1.26818	0.00490029	0.606476
NM_001285779	Gls2	Glutaminase liver isoform, mitochondrial	15		1.26722	0.0255124	1
NM_001033264	Gls2	Glutaminase liver isoform, mitochondrial	15		1.26722	0.0255124	1
NM_001285777	Gls2	Glutaminase liver isoform, mitochondrial	14		1.26722	0.0255124	1
NM_001205070	Josd2	Josephin-2	2		1.2649	0.000716072	0.155664
NM_001252153	Tmem106c	Transmembrane protein 106C	3		1.26485	0.00697637	0.744078
NM_201359	Tmem106c	Transmembrane protein 106C	3		1.26485	0.00697637	0.744078
NM_011917	Xrn2	5'-3' exoribonuclease 2	14		1.26392	0.000226957	0.0633476
NM_001161410	Trappc12	Trafficking protein particle complex subunit 12	8		1.26369	0.0040126	0.541472
NM_178811	Trappc12	Trafficking protein particle complex subunit 12	8		1.26369	0.0040126	0.541472
NM_001081293	Rprd2	Regulation of nuclear pre-mRNA domain-containing protein 2	4		1.2609	0.024998	1
NM_001174047	Cacna2d2	Voltage-dependent calcium channel subunit alpha-2/delta-2	9		1.25154	0.0333453	1
NM_001174048	Cacna2d2	Voltage-dependent calcium channel subunit alpha-2/delta-2	9		1.25154	0.0333453	1
NM_001174050	Cacna2d2	Voltage-dependent calcium channel subunit alpha-2/delta-2	9		1.25154	0.0333453	1
NM_001174049	Cacna2d2	Voltage-dependent calcium channel subunit alpha-2/delta-2	9		1.25154	0.0333453	1
NM_020263	Cacna2d2	Voltage-dependent calcium channel subunit alpha-2/delta-2	9		1.25154	0.0333453	1
NM_153085	Wac	WW domain-containing adapter protein with coiled-coil	2		1.25154	0.0322689	1
NM_001146298	Wac	WW domain-containing adapter protein with coiled-coil	2		1.25154	0.0322689	1
NM_144794	Tmem63a	Transmembrane protein 63A	7		1.25103	0.0225166	1
NM_007755	Cpeb1	Cytoplasmic polyadenylation element-binding protein 1	11		1.25078	0.0401296	1
NM_001252526	Cpeb1	Cytoplasmic polyadenylation element-binding protein 1	11		1.25078	0.0401296	1
NM_001252525	Cpeb1	Cytoplasmic polyadenylation element-binding protein 1	11		1.25078	0.0401296	1
NM_028850	Chic2	Cysteine-rich hydrophobic domain 2 protein	4		1.25037	0.0437706	1
NM_001177833	Smox	Spermine oxidase	7		1.24828	0.048461	1
NM_001042591	Arrdc3	Arrestin domain-containing protein 3	2		1.24462	0.0247324	1
NM_198303	Eif5b	Eukaryotic translation initiation factor 5B	9		1.24147	0.0119564	1
NM_173018	Myo9a	Unconventional myosin-IXa	26		1.23773	0.0240981	1
NM_153534	Adcy2	Adenylate cyclase type 2	15		1.23577	0.0174433	1
NM_028608	Glipr1	Glioma pathogenesis-related protein 1	5		1.23571	0.00788368	0.796905
NM_021896	Gucy1a3	Guanylate cyclase soluble subunit alpha-3	4		1.23525	0.00368656	0.515694
NM_001193305	Mical2	Protein-methionine sulfoxide oxidase MICAL2	21		1.23248	1.93e-05	0.00830731
NM_009458	Ube2b	Ubiquitin-conjugating enzyme E2 B	4		1.23206	0.000117344	0.0376264
NM_009418	Tpp2	Tripeptidyl-peptidase 2	15		1.23095	0.0219477	1
NM_001252454	Epn1	Epsin-1	3		1.23031	0.0426134	1
NM_010147	Epn1	Epsin-1	4		1.23031	0.0426134	1
NM_009794	Capn2	Calpain-2 catalytic subunit	2		1.23012	0.0207153	1
NM_008950	Psmc5	26S protease regulatory subunit 8	4		1.22767	0.0480554	1
NM_001242372	Gon4l	GON-4-like protein	11		1.22493	0.00525417	0.632004
NM_027389	Gon4l	GON-4-like protein	10		1.22493	0.00525417	0.632004
NM_008188	Thumpd3	THUMP domain-containing protein 3	6		1.22239	0.00391579	0.536004
NM_175696	Pianp	PILR alpha-associated neural protein	2		1.2202	0.0101519	0.919888
NM_134123	Scaf8	Protein SCAF8	3		1.21774	0.0469731	1
NM_030147	Brd8	Bromodomain-containing protein 8	9		1.21442	0.0173124	1
NM_001190885	Kcnip1	Kv channel-interacting protein 1	2		1.21022	0.0397852	1
NM_001029868	Pdzd4	PDZ domain-containing protein 4	3		1.20902	0.00179887	0.310335
NM_054043	Msi2	RNA-binding protein Musashi homolog 2	7		1.20637	0.000318493	0.082239
NM_001164609	Smpd4	Sphingomyelin phosphodiesterase 4	10		1.20593	0.0101199	0.918899
NM_029945	Smpd4	Sphingomyelin phosphodiesterase 4	10		1.20593	0.0101199	0.918899
NM_001164611	Smpd4	Sphingomyelin phosphodiesterase 4	10		1.20593	0.0101199	0.918899
NM_001164610	Smpd4	Sphingomyelin phosphodiesterase 4	10		1.20593	0.0101199	0.918899
NM_001163026	Dnajc13	DnaJ heat shock protein family (Hsp40) member C13(Dnajc13)	5		1.20523	0.0192207	1
NM_181517	Ipo7	Importin-7	20		1.20401	0.0279775	1
NM_001110229	Celf2	CUGBP Elav-like family member 2	7		1.20327	0.00416394	0.550294
NM_001160292	Celf2	CUGBP Elav-like family member 2	7		1.20327	0.00416394	0.550294
NM_001110232	Celf2	CUGBP Elav-like family member 2	8		1.20327	0.00416394	0.550294
NM_010160	Celf2	CUGBP Elav-like family member 2	6		1.20327	0.00416394	0.550294
NM_001160293	Celf2	CUGBP Elav-like family member 2	6		1.20327	0.00416394	0.550294
NM_001110230	Celf2	CUGBP Elav-like family member 2	7		1.20327	0.00416394	0.550294
NM_001110231	Celf2	CUGBP Elav-like family member 2	9		1.20327	0.00416394	0.550294
NM_001110228	Celf2	CUGBP Elav-like family member 2	6		1.20327	0.00416394	0.550294
NM_011334	Clcn4-2	chloride channel, voltage-sensitive 4(Clcn4)	4		1.20304	0.0138606	1
NM_017404	Mrpl39	39S ribosomal protein L39, mitochondrial	9		1.20024	0.00628007	0.698966
NM_133831	Gltscr2	glioma tumor suppressor candidate region gene 2(Gltscr2)	6		1.19817	0.0234246	1
NM_027422	Mier2	Mesoderm induction early response protein 2	9		1.19543	0.0374435	1
NM_008774	Pabpc1	Polyadenylate-binding protein 1	12		1.19325	0.0339936	1
NM_001190734	Dcun1d4	DCN1-like protein 4	6		1.19207	0.00249261	0.393563
NM_001190733	Dcun1d4	DCN1-like protein 4	5		1.19207	0.00249261	0.393563
NM_178896	Dcun1d4	DCN1-like protein 4	5		1.19207	0.00249261	0.393563
NM_199307	Ece1	Endothelin-converting enzyme 1	8		1.19195	0.0456869	1
NM_001112714	Ralgapa1	Ral GTPase-activating protein subunit alpha-1	3		1.19077	0.0126434	1
NM_019994	Ralgapa1	Ral GTPase-activating protein subunit alpha-1	3		1.19077	0.0126434	1
NM_001286263	Ralgapa1	Ral GTPase-activating protein subunit alpha-1	3		1.19077	0.0126434	1
NM_001003719	Ralgapa1	Ral GTPase-activating protein subunit alpha-1	3		1.19077	0.0126434	1
NM_010581	Cd47	Leukocyte surface antigen CD47	6		1.19039	0.0111386	0.971412
NM_144915	Daglb	Sn1-specific diacylglycerol lipase beta	13		1.18627	0.0241786	1
NM_178631	Ralyl	RNA-binding Raly-like protein	2		1.18623	0.00460064	0.582771
NM_008594	Mfge8	Lactadherin	4		1.18506	0.0234198	1
NM_009469	Ulk1	Serine/threonine-protein kinase ULK1	4		1.18503	0.00935795	0.876076
NM_029924	Mbd5	Methyl-CpG-binding domain protein 5	16		1.18479	0.0151976	1
NM_134137	Lars	Leucine--tRNA ligase, cytoplasmic	17		1.18442	0.0326327	1
NM_144882	Spats2l	SPATS2-like protein	10		1.18431	0.020867	1
NM_001164566	Spats2l	SPATS2-like protein	8		1.18431	0.020867	1
NM_030719	Gatsl2	GATS-like protein 2	2		1.18342	0.0324306	1
NM_138314	Nme7	Nucleoside diphosphate kinase 7	10		1.18259	0.0219154	1
NM_181421	Gm15800	predicted gene 15800(Gm15800)	38		1.18168	0.00471897	0.592627
NM_018878	Paxip1	PAX-interacting protein 1	20		1.17897	0.0152657	1
NM_030702	Senp3	Sentrin-specific protease 3	9		1.17765	0.0232695	1
NM_001163571	Senp3	Sentrin-specific protease 3	9		1.17765	0.0232695	1
NM_052992	Fxyd1	Phospholemman	7		1.17754	0.0026405	0.409416
NM_052991	Fxyd1	Phospholemman	7		1.17754	0.0026405	0.409416
NM_019503	Fxyd1	Phospholemman	7		1.17754	0.0026405	0.409416
NM_194321	Fxyd1	Phospholemman	7		1.17754	0.0026405	0.409416
NM_001081371	Dmxl1	DmX-like protein 1	39		1.17616	0.0450541	1
NM_030180	Usp54	Inactive ubiquitin carboxyl-terminal hydrolase 54	17		1.17535	0.0336755	1
NM_146152	Ipo13	Importin-13	14		1.17407	0.0499569	1
NM_023045	Xpo7	Exportin-7	8		1.17386	0.0140453	1
NR_003559	Mrpl48	39S ribosomal protein L48, mitochondrial	2		1.17348	0.00345767	0.492118
NM_001286013	Dlk2	Protein delta homolog 2	3		1.17306	0.0282545	1
NM_001286028	Dlk2	Protein delta homolog 2	3		1.17306	0.0282545	1
NM_010630	Kifc2	Kinesin-like protein KIFC2	4		1.17133	0.0490672	1
NM_133207	Kcnh7	Potassium voltage-gated channel subfamily H member 7	12		1.16993	0.0253693	1
NM_134044	Vipas39	Spermatogenesis-defective protein 39 homolog	10		1.16913	0.00799718	0.804067
NM_001142581	Vipas39	Spermatogenesis-defective protein 39 homolog	10		1.16913	0.00799718	0.804067
NM_001142580	Vipas39	Spermatogenesis-defective protein 39 homolog	11		1.16913	0.00799718	0.804067
NM_008629	Msi1	RNA-binding protein Musashi homolog 1	5		1.16755	0.0315303	1
NM_027276	Cdc16	Cell division cycle protein 16 homolog	10		1.16614	0.00738686	0.77143
NM_023868	Ryr2	Ryanodine receptor 2	83		1.16516	0.014704	1
NM_001242372	Gon4l	GON-4-like protein	6		1.16506	0.00515003	0.62466
NM_027389	Gon4l	GON-4-like protein	6		1.16506	0.00515003	0.62466
NM_030046	Dnajc21	DnaJ heat shock protein family (Hsp40) member C21(Dnajc21)	7		1.16491	0.0162469	1
NM_201519	Map4k5	Mitogen-activated protein kinase kinase kinase kinase 5	19		1.16439	0.00415737	0.550294
NM_025569	Mgst3	Microsomal glutathione S-transferase 3	3		1.1643	3.48e-06	0.00180108
NM_001081378	Kidins220	kinase D-interacting substrate 220(Kidins220)	26		1.16379	0.00473587	0.593917
NM_011647	Tsc2	Tuberin	9		1.16332	0.0376396	1
NM_001286720	Tsc2	Tuberin	9		1.16332	0.0376396	1
NM_001286713	Tsc2	Tuberin	9		1.16332	0.0376396	1
NM_001286718	Tsc2	Tuberin	9		1.16332	0.0376396	1
NM_001286714	Tsc2	Tuberin	9		1.16332	0.0376396	1
NM_001039363	Tsc2	Tuberin	9		1.16332	0.0376396	1
NM_001286716	Tsc2	Tuberin	9		1.16332	0.0376396	1
NM_008668	Nab2	NGFI-A-binding protein 2	6		1.16195	0.012555	1
NM_001286647	Atl2	Atlastin-2	12		1.15987	0.0214165	1
NM_001081256	Kdm3b	Lysine-specific demethylase 3B	6		1.1596	0.0244077	1
NM_016898	Cd164	Sialomucin core protein 24	2		1.15775	0.0157232	1
NM_001244936	Gtf2ird1	General transcription factor II-I repeat domain-containing protein 1	20		1.15517	0.0143623	1
NM_001081466	Gtf2ird1	General transcription factor II-I repeat domain-containing protein 1	19		1.15517	0.0143623	1
NM_001081470	Gtf2ird1	General transcription factor II-I repeat domain-containing protein 1	20		1.15517	0.0143623	1
NM_001081462	Gtf2ird1	General transcription factor II-I repeat domain-containing protein 1	20		1.15517	0.0143623	1
NM_001081467	Gtf2ird1	General transcription factor II-I repeat domain-containing protein 1	20		1.15517	0.0143623	1
NM_001081463	Gtf2ird1	General transcription factor II-I repeat domain-containing protein 1	20		1.15517	0.0143623	1
NM_001081468	Gtf2ird1	General transcription factor II-I repeat domain-containing protein 1	20		1.15517	0.0143623	1
NM_020331	Gtf2ird1	General transcription factor II-I repeat domain-containing protein 1	20		1.15517	0.0143623	1
NM_001081469	Gtf2ird1	General transcription factor II-I repeat domain-containing protein 1	20		1.15517	0.0143623	1
NM_001081464	Gtf2ird1	General transcription factor II-I repeat domain-containing protein 1	20		1.15517	0.0143623	1
NM_001081465	Gtf2ird1	General transcription factor II-I repeat domain-containing protein 1	20		1.15517	0.0143623	1
NM_145354	Nsun2	tRNA (cytosine(34)-C(5))-methyltransferase	10		1.15489	0.00265416	0.41069
NM_178395	Zdhhc2	Palmitoyltransferase ZDHHC2	10		1.15472	0.0262298	1
NM_001163574	Tjp1	Tight junction protein ZO-1	16		1.15048	0.00487888	0.604812
NM_009386	Tjp1	Tight junction protein ZO-1	16		1.15048	0.00487888	0.604812
NM_011930	Clcn7	H(+)/Cl(-) exchange transporter 7	18		1.14634	0.0090107	0.854478
NM_026688	Ndufs3	NADH dehydrogenase [ubiquinone] iron-sulfur protein 3, mitochondrial	2		1.14607	0.0114474	0.984795
NM_144941	Map7d1	MAP7 domain-containing protein 1	6		1.14588	0.0496885	1
NM_011930	Clcn7	H(+)/Cl(-) exchange transporter 7	2		1.14374	0.0319918	1
NM_028715	Fcho1	FCH domain only protein 1	13		1.14296	0.00994712	0.911438
NR_028267	Fcho1	FCH domain only protein 1	13		1.14296	0.00994712	0.911438
NR_045038	Zfp207	zinc finger protein 207 (Zfp207), transcript variant 5, non-coding RNA	14		1.14051	0.0340851	1
NM_007761	Crcp	DNA-directed RNA polymerase III subunit RPC9	2		1.13955	0.0236921	1
NM_133216	Xpnpep1	Xaa-Pro aminopeptidase 1	9		1.13934	0.0474793	1
NM_001252445	Ppil2	Peptidyl-prolyl cis-trans isomerase-like 2	13		1.13769	0.0411603	1
NM_001252444	Ppil2	Peptidyl-prolyl cis-trans isomerase-like 2	13		1.13769	0.0411603	1
NM_144954	Ppil2	Peptidyl-prolyl cis-trans isomerase-like 2	13		1.13769	0.0411603	1
NM_021335	Snrpb2	U2 small nuclear ribonucleoprotein B''	2		1.13611	0.00750262	0.777398
NM_001130149	Drosha	Ribonuclease 3	13		1.13529	0.0079853	0.803944
NM_026799	Drosha	Ribonuclease 3	13		1.13529	0.0079853	0.803944
NM_001190344	Ccm2	Malcavernin	7		1.13369	0.0121458	1
NM_001190343	Ccm2	Malcavernin	6		1.13369	0.0121458	1
NM_146014	Ccm2	Malcavernin	7		1.13369	0.0121458	1
NM_019439	Gabbr1	Gamma-aminobutyric acid type B receptor subunit 1	15		1.13361	7.96e-05	0.0269864
NM_029741	Ppfia3	Liprin-alpha-3	25		1.13167	0.000145462	0.0438905
NM_008666	Myt1l	Myelin transcription factor 1-like protein	20		1.13076	0.0157707	1
NM_001093776	Myt1l	Myelin transcription factor 1-like protein	20		1.13076	0.0157707	1
NM_001093778	Myt1l	Myelin transcription factor 1-like protein	20		1.13076	0.0157707	1
NM_001093775	Myt1l	Myelin transcription factor 1-like protein	20		1.13076	0.0157707	1
NM_011939	Hsf4	Heat shock factor protein 4	6		1.13076	0.0479887	1
NM_001256044	Hsf4	Heat shock factor protein 4	5		1.13076	0.0479887	1
NM_001256042	Hsf4	Heat shock factor protein 4	6		1.13076	0.0479887	1
NR_045689	Hsf4	Heat shock factor protein 4	6		1.13076	0.0479887	1
NM_018813	Cpsf3	Cleavage and polyadenylation specificity factor subunit 3	17		1.1305	0.0327515	1
NM_031373	Ogfr	Opioid growth factor receptor	4		1.12983	0.0246382	1
NM_178633	Klhl2	Kelch-like protein 2	8		1.12958	0.0139866	1
NM_008925	Prkcsh	Glucosidase 2 subunit beta	9		1.12781	0.0109833	0.964214
NM_019781	Pex14	Peroxisomal membrane protein PEX14	2		1.12699	0.0194606	1
NM_013699	Ubp1	Upstream-binding protein 1	4		1.12679	0.0125304	1
NM_001083319	Ubp1	Upstream-binding protein 1	4		1.12679	0.0125304	1
NM_019675	Stmn4	Stathmin-4	3		1.12534	2.92e-08	2.28253e-05
NR_038074	Parp6	Poly [ADP-ribose] polymerase 6	7		1.12324	0.0295217	1
NR_038075	Parp6	Poly [ADP-ribose] polymerase 6	7		1.12324	0.0295217	1
NM_001205239	Parp6	Poly [ADP-ribose] polymerase 6	7		1.12324	0.0295217	1
NM_029922	Parp6	Poly [ADP-ribose] polymerase 6	7		1.12324	0.0295217	1
NM_016985	Mtmr1	Myotubularin-related protein 1	7		1.12221	0.0442351	1
NM_172606	March6	E3 ubiquitin-protein ligase MARCH6	3		1.11984	0.0201637	1
NM_198899	Uggt1	UDP-glucose:glycoprotein glucosyltransferase 1	33		1.11976	0.0222344	1
NM_153548	E430025E21Rik	RIKEN cDNA E430025E21 gene(E430025E21Rik)	17		1.11864	0.0398085	1
NM_011929	Clcn6	Chloride transport protein 6	5		1.11746	0.0369002	1
NM_029834	Ppp1r12c	Protein phosphatase 1 regulatory subunit 12C	7		1.11696	0.018106	1
NM_033618	Supt16	suppressor of Ty 16(Supt16)	21		1.11625	0.0245124	1
NM_153140	Rab11fip3	Rab11 family-interacting protein 3	8		1.11602	0.0344873	1
NM_001162869	Rab11fip3	Rab11 family-interacting protein 3	11		1.11602	0.0344873	1
NM_001162868	Rab11fip3	Rab11 family-interacting protein 3	10		1.11602	0.0344873	1
NM_001285512	Cops2	COP9 signalosome complex subunit 2	5		1.11516	0.00733258	0.766889
NM_001285507	Cops2	COP9 signalosome complex subunit 2	5		1.11505	0.00733183	0.766889
NM_025548	Tbcb	Tubulin-folding cofactor B	3		1.11487	0.0396536	1
NM_145919	Abhd14a	Alpha/beta hydrolase domain-containing protein 14A	3		1.11334	0.0120058	1
NM_025877	Slc25a23	Calcium-binding mitochondrial carrier protein SCaMC-3	6		1.1126	0.00638325	0.704989
NM_001110231	Celf2	CUGBP Elav-like family member 2	2		1.11251	0.0170118	1
NM_026045	Prpf18	Pre-mRNA-splicing factor 18	2		1.11075	0.0421246	1
NM_001111065	Reps1	RalBP1-associated Eps domain-containing protein 1	14		1.1104	0.00413601	0.550294
NM_009048	Reps1	RalBP1-associated Eps domain-containing protein 1	15		1.1104	0.00413601	0.550294
NM_027000	Gtpbp4	Nucleolar GTP-binding protein 1	8		1.10962	0.00951817	0.886126
NM_008925	Prkcsh	Glucosidase 2 subunit beta	13		1.10713	0.00447221	0.572156
NM_027275	Ptcd3	Pentatricopeptide repeat domain-containing protein 3, mitochondrial	22		1.10604	0.00192984	0.327132
NM_145969	Dennd6a	Protein DENND6A	3		1.10434	0.0486685	1
NM_001134465	Dennd6a	Protein DENND6A	3		1.10434	0.0486685	1
NM_001285467	Dennd6a	Protein DENND6A	3		1.10434	0.0486685	1
NM_172263	Pde8b	High affinity cAMP-specific and IBMX-insensitive 3',5'-cyclic phosphodiesterase 8B	5		1.10184	0.000164722	0.0484424
NM_001170669	Pde8b	High affinity cAMP-specific and IBMX-insensitive 3',5'-cyclic phosphodiesterase 8B	5		1.10184	0.000164722	0.0484424
NM_001286573	Ehmt2	Histone-lysine N-methyltransferase EHMT2	22		1.10154	0.0494934	1
NM_145830	Ehmt2	Histone-lysine N-methyltransferase EHMT2	23		1.10154	0.0494934	1
NM_001286575	Ehmt2	Histone-lysine N-methyltransferase EHMT2	24		1.10154	0.0494934	1
NM_147151	Ehmt2	Histone-lysine N-methyltransferase EHMT2	23		1.10154	0.0494934	1
NM_030692	Sacm1l	Phosphatidylinositide phosphatase SAC1	6		1.09965	0.00108613	0.210481
NM_178395	Zdhhc2	Palmitoyltransferase ZDHHC2	2		1.09954	0.0413959	1
NR_002896	Snhg1	small nucleolar RNA host gene 1(Snhg1)	8		1.09506	0.0206076	1
NM_001205330	Map4	Microtubule-associated protein 4	12		1.09493	1.05e-06	0.000628608
NM_001205332	Map4	Microtubule-associated protein 4	12		1.09493	1.05e-06	0.000628608
NM_008633	Map4	Microtubule-associated protein 4	12		1.09493	1.05e-06	0.000628608
NM_207214	Exoc5	Exocyst complex component 5	8		1.09311	0.00296412	0.445403
NM_001024624	Cdkl5	Cyclin-dependent kinase-like 5	7		1.09192	0.00943791	0.881374
NM_001159570	Meis2	Homeobox protein Meis2	9		1.08859	0.0116822	0.993978
NM_001159569	Meis2	Homeobox protein Meis2	9		1.08859	0.0116822	0.993978
NM_001159567	Meis2	Homeobox protein Meis2	9		1.08859	0.0116822	0.993978
NM_010825	Meis2	Homeobox protein Meis2	9		1.08859	0.0116822	0.993978
NM_001136072	Meis2	Homeobox protein Meis2	9		1.08859	0.0116822	0.993978
NM_001159568	Meis2	Homeobox protein Meis2	9		1.08859	0.0116822	0.993978
NM_172768	Gramd1b	GRAM domain-containing protein 1B	5		1.08518	0.0184308	1
NM_019641	Stmn1	Stathmin	2		1.08264	0.0345134	1
NM_029361	Wnk2	Serine/threonine-protein kinase WNK2	22		1.08207	0.0273643	1
NR_015467	5530601H04Rik	RIKEN cDNA 5530601H04 gene(5530601H04Rik)	2		1.08181	0.0223646	1
NM_133766	Efr3a	Protein EFR3 homolog A	19		1.08085	0.021021	1
NM_001286207	Ash2l	Set1/Ash2 histone methyltransferase complex subunit ASH2	15		1.08071	0.0216784	1
NM_011791	Ash2l	Set1/Ash2 histone methyltransferase complex subunit ASH2	15		1.08071	0.0216784	1
NM_001080793	Ash2l	Set1/Ash2 histone methyltransferase complex subunit ASH2	15		1.08071	0.0216784	1
NM_177345	Mapkap1	Target of rapamycin complex 2 subunit MAPKAP1	2		1.08004	0.0200766	1
NM_027498	Sik3	Serine/threonine-protein kinase SIK3	3		1.07896	0.00175814	0.304528
NM_001282073	Deaf1	Deformed epidermal autoregulatory factor 1 homolog	2		1.07887	0.04746	1
NM_001199351	Pnck	Calcium/calmodulin-dependent protein kinase type 1B	4		1.07883	0.0159006	1
NM_001199352	Pnck	Calcium/calmodulin-dependent protein kinase type 1B	4		1.07883	0.0159006	1
NM_012040	Pnck	Calcium/calmodulin-dependent protein kinase type 1B	4		1.07883	0.0159006	1
NM_007404	Adam9	Disintegrin and metalloproteinase domain-containing protein 9	21		1.07864	0.0037647	0.523471
NM_145070	Hip1r	Huntingtin-interacting protein 1-related protein	12		1.0776	0.00799044	0.804067
NM_001081027	Kcnt2	potassium channel, subfamily T, member 2(Kcnt2)	27		1.07751	0.0417347	1
NM_029432	4930402H24Rik	RIKEN cDNA 4930402H24 gene(4930402H24Rik)	31		1.07751	0.0399968	1
NM_133348	Acot7	Cytosolic acyl coenzyme A thioester hydrolase	2		1.07669	0.0285633	1
NM_001042501	Fam133b	Protein FAM133B	9		1.07535	0.0395436	1
NM_023245	Palmd	Palmdelphin	5		1.074	0.0486638	1
NM_024236	Qdpr	Dihydropteridine reductase	3		1.07344	0.0313813	1
NM_026378	Dalrd3	DALR anticodon-binding domain-containing protein 3	6		1.07235	0.00117086	0.222052
NM_207671	Zfp318	zinc finger protein 318(Zfp318)	9		1.07105	0.00344983	0.491354
NM_001256115	Sun1	SUN domain-containing protein 1	5		1.07064	0.0395378	1
NM_001256116	Sun1	SUN domain-containing protein 1	4		1.07064	0.0395378	1
NM_001256118	Sun1	SUN domain-containing protein 1	4		1.07064	0.0395378	1
NM_024451	Sun1	SUN domain-containing protein 1	5		1.07064	0.0395378	1
NM_001256117	Sun1	SUN domain-containing protein 1	5		1.07064	0.0395378	1
NM_144837	Ice1	interactor of little elongation complex ELL subunit 1(Ice1)	7		1.06958	0.0266116	1
NM_001159634	Prrc2b	Protein PRRC2B	10		1.06834	0.010743	0.953666
NM_172661	Prrc2b	Protein PRRC2B	10		1.06834	0.010743	0.953666
NM_025943	Dzip1	Zinc finger protein DZIP1	16		1.06832	0.00327516	0.473739
NM_147153	Vps39	Vam6/Vps39-like protein	16		1.06796	0.0212519	1
NR_027618	Vps39	Vam6/Vps39-like protein	16		1.06796	0.0212519	1
NM_178851	Vps39	Vam6/Vps39-like protein	15		1.06796	0.0212519	1
NM_008402	Itgav	Integrin alpha-V	22		1.06515	0.0236077	1
NM_001081230	Map9	Microtubule-associated protein 9	10		1.06471	0.0403889	1
NM_022011	Gtf2h2	General transcription factor IIH subunit 2	7		1.06454	0.0270607	1
NM_172952	Gphn	Gephyrin	14		1.06449	0.0122639	1
NM_145965	Gphn	Gephyrin	13		1.06449	0.0122639	1
NM_029478	Vmp1	Vacuole membrane protein 1	4		1.06238	0.0414733	1
NM_001081378	Kidins220	kinase D-interacting substrate 220(Kidins220)	25		1.06208	2.8e-05	0.0110323
NM_001190805	Dnajb11	DnaJ homolog subfamily B member 11	6		1.06171	0.00525073	0.632004
NM_001190804	Dnajb11	DnaJ homolog subfamily B member 11	6		1.06171	0.00525073	0.632004
NM_026400	Dnajb11	DnaJ homolog subfamily B member 11	6		1.06171	0.00525073	0.632004
NM_021483	Pex5l	PEX5-related protein	3		1.06064	0.00353821	0.501216
NM_018786	Prpf40b	Pre-mRNA-processing factor 40 homolog B	12		1.05897	0.0116358	0.993978
NM_198020	Trmt1	tRNA (guanine(26)-N(2))-dimethyltransferase	9		1.05533	0.0230263	1
NM_001164560	Trmt1	tRNA (guanine(26)-N(2))-dimethyltransferase	9		1.05533	0.0230263	1
NM_001164559	Trmt1	tRNA (guanine(26)-N(2))-dimethyltransferase	9		1.05533	0.0230263	1
NM_008913	Ppp3ca	Serine/threonine-protein phosphatase 2B catalytic subunit alpha isoform	8		1.05512	6.09e-12	8.70876e-09
NM_001198570	Abi2	Abl interactor 2	8		1.05371	0.0072231	0.760182
NR_027869	Dtnb	Dystrobrevin beta	13		1.05365	0.00144891	0.261434
NM_001162465	Dtnb	Dystrobrevin beta	13		1.05365	0.00144891	0.261434
NR_027870	Dtnb	Dystrobrevin beta	13		1.05365	0.00144891	0.261434
NM_007886	Dtnb	Dystrobrevin beta	13		1.05365	0.00144891	0.261434
NM_001205188	Ppp2r2a	Serine/threonine-protein phosphatase 2A 55 kDa regulatory subunit B alpha isoform	3		1.05305	0.0479636	1
NM_028032	Ppp2r2a	Serine/threonine-protein phosphatase 2A 55 kDa regulatory subunit B alpha isoform	3		1.05305	0.0479636	1
NM_001285854	Matk	Megakaryocyte-associated tyrosine-protein kinase	6		1.05101	0.00133346	0.246839
NM_001285855	Matk	Megakaryocyte-associated tyrosine-protein kinase	6		1.05101	0.00133346	0.246839
NM_001285853	Matk	Megakaryocyte-associated tyrosine-protein kinase	6		1.05101	0.00133346	0.246839
NM_010768	Matk	Megakaryocyte-associated tyrosine-protein kinase	7		1.05101	0.00133346	0.246839
NM_011035	Pak1	Serine/threonine-protein kinase PAK 1	10		1.0472	1.85e-07	0.000128916
NM_134127	Cyp4f15	cytochrome P450, family 4, subfamily f, polypeptide 15(Cyp4f15)	11		1.04712	0.0376088	1
NM_001110843	Cacna2d1	Voltage-dependent calcium channel subunit alpha-2/delta-1	8		1.0461	0.000628009	0.141516
NM_001110845	Cacna2d1	Voltage-dependent calcium channel subunit alpha-2/delta-1	8		1.0461	0.000628009	0.141516
NM_001110846	Cacna2d1	Voltage-dependent calcium channel subunit alpha-2/delta-1	8		1.0461	0.000628009	0.141516
NM_009784	Cacna2d1	Voltage-dependent calcium channel subunit alpha-2/delta-1	8		1.0461	0.000628009	0.141516
NM_001110844	Cacna2d1	Voltage-dependent calcium channel subunit alpha-2/delta-1	8		1.0461	0.000628009	0.141516
NM_027088	Bap1	Ubiquitin carboxyl-terminal hydrolase BAP1	2		1.0458	0.0186881	1
NM_054095	Necab2	N-terminal EF-hand calcium-binding protein 2	11		1.04548	0.0292436	1
NM_183020	Atxn2l	Ataxin-2-like protein	4		1.04504	0.0225138	1
NM_009870	Cdk4	Cyclin-dependent kinase 4	2		1.04503	0.0424317	1
NM_026592	B230118H07Rik	RIKEN cDNA B230118H07 gene(B230118H07Rik)	5		1.04406	0.0050433	0.615834
NM_011638	Tfrc	Transferrin receptor protein 1	12		1.04406	0.0153689	1
NM_011823	Gpr34	Probable G-protein coupled receptor 34	2		1.04347	0.0497159	1
NM_010398	H2-T23	H-2 class I histocompatibility antigen, D-37 alpha chain	6		1.04236	0.00870915	0.847961
NM_001114096	Smarcc2	SWI/SNF complex subunit SMARCC2	18		1.04136	1.24e-05	0.00572091
NM_032543	Rnf123	E3 ubiquitin-protein ligase RNF123	6		1.04129	0.0254174	1
NM_001144855	Ppfia4	protein tyrosine phosphatase, receptor type, f polypeptide (PTPRF), interacting protein (liprin), alpha 4(Ppfia4)	21		1.04083	0.0280471	1
NM_178675	Slc35f1	Solute carrier family 35 member F1	6		1.03868	0.0207594	1
NM_012049	Nit1	Nitrilase homolog 1	2		1.03443	0.0322032	1
NM_001242580	Nit1	Nitrilase homolog 1	2		1.03443	0.0322032	1
NR_027502	Zc3h7a	zinc finger CCCH type containing 7 A(Zc3h7a)	19		1.03253	0.0249009	1
NM_011241	Rangap1	Ran GTPase-activating protein 1	2		1.03215	0.0162863	1
NM_028868	Cxxc1	CXXC-type zinc finger protein 1	12		1.0295	0.0315633	1
NM_178876	Ints3	Integrator complex subunit 3	19		1.02687	0.0203407	1
NM_145540	Ints3	Integrator complex subunit 3	19		1.02687	0.0203407	1
NM_009702	Aqr	Intron-binding protein aquarius	32		1.026	0.0486408	1
NM_177357	Kalrn	Kalirin	37		1.02466	0.0241914	1
NM_145452	Rasa1	RAS p21 protein activator 1(Rasa1)	22		1.02465	0.0251874	1
NM_024174	Mrps23	28S ribosomal protein S23, mitochondrial	3		1.02388	0.0218042	1
NM_001164172	Map2k7	Dual specificity mitogen-activated protein kinase kinase 7	11		1.0235	0.00315986	0.462606
NM_011944	Map2k7	Dual specificity mitogen-activated protein kinase kinase 7	10		1.0235	0.00315986	0.462606
NM_001042557	Map2k7	Dual specificity mitogen-activated protein kinase kinase 7	11		1.0235	0.00315986	0.462606
NM_173441	Iws1	Protein IWS1 homolog	5		1.02257	0.0153931	1
NM_138309	Cd99l2	CD99 antigen-like protein 2	3		1.02164	0.0269973	1
NM_001199349	Cd99l2	CD99 antigen-like protein 2	4		1.02164	0.0269973	1
NM_008898	Por	NADPH--cytochrome P450 reductase	15		1.02091	0.04452	1
NM_027144	Arhgef12	Rho guanine nucleotide exchange factor 12	6		1.02044	0.00673321	0.726878
NM_008925	Prkcsh	Glucosidase 2 subunit beta	8		1.02017	0.0228603	1
NM_016755	Atp5j	ATP synthase-coupling factor 6, mitochondrial	2		1.01816	0.0339631	1
NM_008477	Ktn1	Kinectin	11		1.01612	0.0110415	0.965616
NR_026976	6720401G13Rik	Firre; functional intergenic repeating RNA element	7		1.01611	0.00551732	0.649252
NM_021537	Stk25	Serine/threonine-protein kinase 25	2		1.01568	0.0450177	1
NM_018817	Smarcal1	SWI/SNF-related matrix-associated actin-dependent regulator of chromatin subfamily A-like protein 1	5		1.0145	0.00887363	0.85291
NM_175151	Tatdn1	Putative deoxyribonuclease TATDN1	7		1.01183	0.0273168	1
NM_011880	Rgs7	Regulator of G-protein signaling 7	9		1.01136	0.00508534	0.619713
NM_001199003	Rgs7	Regulator of G-protein signaling 7	9		1.01136	0.00508534	0.619713
NM_007668	Cdk5	Cyclin-dependent kinase 5	2		1.01074	0.0107108	0.952489
NM_001190401	Usp34	Ubiquitin carboxyl-terminal hydrolase 34	55		1.00923	0.00898779	0.853336
NR_045038	Zfp207	zinc finger protein 207 (Zfp207), transcript variant 5, non-coding RNA	12		1.00889	0.00840448	0.829539
NM_194341	Synrg	Synergin gamma	12		1.00718	0.0199365	1
NM_015748	Slit1	Slit homolog 1 protein	17		1.00397	0.0199387	1
NM_001081302	Trio	Triple functional domain protein	54		1.00252	3.89e-05	0.0146717
NM_009121	Sat1	Diamine acetyltransferase 1	3		1.00122	0.00497469	0.610916
NM_177236	Atp2b3	ATPase, Ca++ transporting, plasma membrane 3(Atp2b3)	14		1.00081	0.0252354	1
NM_009819	Ctnna2	Catenin alpha-2	10		1.00045	0.0412953	1
NM_145732	Ctnna2	Catenin alpha-2	11		1.00045	0.0412953	1
NM_001109764	Ctnna2	Catenin alpha-2	11		1.00045	0.0412953	1
NM_182993	Slc17a7	Vesicular glutamate transporter 1	3		1.0002	7.82e-05	0.0265714
NM_175001	Mrpl22	39S ribosomal protein L22, mitochondrial	2		1	0.0477294	1
NM_023912	Scyl1	N-terminal kinase-like protein	11		0.997864	0.00136995	0.252365
NM_009859	Sept7	Septin-7	7		0.997244	7.93e-11	9.60938e-08
NM_001205367	Sept7	Septin-7	7		0.997244	7.93e-11	9.60938e-08
NM_028814	2810403A07Rik	RIKEN cDNA 2810403A07 gene(2810403A07Rik)	9		0.99573	0.0169568	1
NM_001242940	Grin1os	glutamate receptor, ionotropic, NMDA1 (zeta 1), opposite strand	2		0.995656	1.22e-08	1.04578e-05
NM_001130409	Ptk2	Focal adhesion kinase 1	6		0.992916	0.0443338	1
NM_007982	Ptk2	Focal adhesion kinase 1	5		0.992916	0.0443338	1
NM_001037756	Brms1l	Breast cancer metastasis-suppressor 1-like protein	4		0.992021	0.000734178	0.158119
NM_001024539	Shc2	SHC-transforming protein 2	5		0.988071	0.0216513	1
NM_172945	Ankrd13b	Ankyrin repeat domain-containing protein 13B	7		0.985991	0.00675824	0.728538
NM_026272	Narf	Nuclear prelamin A recognition factor	8		0.985353	0.0103552	0.93296
NM_016788	Tnk2	Activated CDC42 kinase 1	9		0.984628	0.0281481	1
NM_001110147	Tnk2	Activated CDC42 kinase 1	9		0.984628	0.0281481	1
NM_001004062	Crtc1	CREB-regulated transcription coactivator 1	12		0.978354	0.00764688	0.784799
NM_001037756	Brms1l	Breast cancer metastasis-suppressor 1-like protein	5		0.977307	0.0474574	1
NM_011650	Tsn	Translin	2		0.97728	0.0380389	1
NM_010498	Ids	Iduronate 2-sulfatase	4		0.975174	1.52e-06	0.000873586
NM_177167	Ppm1e	Protein phosphatase 1E	6		0.975076	0.0203332	1
NM_016703	Preb	Prolactin regulatory element-binding protein	8		0.974139	0.0466713	1
NM_025443	Pno1	RNA-binding protein PNO1	3		0.971986	0.0419531	1
NM_029432	4930402H24Rik	RIKEN cDNA 4930402H24 gene(4930402H24Rik)	15		0.971506	0.0149566	1
NM_009727	Atp8a1	Probable phospholipid-transporting ATPase IA	13		0.971184	0.0248084	1
NM_001038999	Atp8a1	Probable phospholipid-transporting ATPase IA	13		0.971184	0.0248084	1
NM_001284345	Atp8a1	Probable phospholipid-transporting ATPase IA	13		0.971184	0.0248084	1
NM_022029	Nrgn	Neurogranin	3		0.970306	3.61e-14	6.68253e-11
NR_027373	Arhgap1	Rho GTPase-activating protein 1	5		0.967637	0.0151811	1
NM_001145902	Arhgap1	Rho GTPase-activating protein 1	4		0.967637	0.0151811	1
NR_027372	Arhgap1	Rho GTPase-activating protein 1	5		0.967637	0.0151811	1
NR_027371	Arhgap1	Rho GTPase-activating protein 1	5		0.967637	0.0151811	1
NM_133794	Qars	glutaminyl-tRNA synthetase(Qars)	5		0.966199	0.0289289	1
NM_001077495	Pik3r1	Phosphatidylinositol 3-kinase regulatory subunit alpha	14		0.966141	0.0111297	0.971133
NM_001024955	Pik3r1	Phosphatidylinositol 3-kinase regulatory subunit alpha	8		0.966141	0.0111297	0.971133
NR_015505	6720401G13Rik	Firre; functional intergenic repeating RNA element	7		0.964245	0.00955017	0.887736
NM_001271898	Acox1	Peroxisomal acyl-coenzyme A oxidase 1	3		0.963078	0.0120659	1
NM_001025582	Dram2	DNA damage-regulated autophagy modulator protein 2	4		0.962032	0.0267787	1
NM_001286986	Dram2	DNA damage-regulated autophagy modulator protein 2	4		0.962032	0.0267787	1
NM_001286987	Dram2	DNA damage-regulated autophagy modulator protein 2	3		0.962032	0.0267787	1
NM_026013	Dram2	DNA damage-regulated autophagy modulator protein 2	4		0.962032	0.0267787	1
NM_199027	Zfp335	zinc finger protein 335(Zfp335)	24		0.959375	0.035357	1
NM_021516	Mark3	MAP/microtubule affinity-regulating kinase 3	16		0.958457	0.00515078	0.62466
NM_001113180	Gria4	Glutamate receptor 4	15		0.957977	0.0347837	1
NR_027414	Fbxo34	F-box only protein 34	5		0.95738	0.0383435	1
NM_001146086	Fbxo34	F-box only protein 34	2		0.95738	0.0383435	1
NM_001146085	Fbxo34	F-box only protein 34	3		0.95738	0.0383435	1
NM_144829	Aarsd1	Alanyl-tRNA editing protein Aarsd1	10		0.957292	0.00100533	0.199961
NM_009130	Scg3	Secretogranin-3	10		0.954213	0.031299	1
NM_001164790	Scg3	Secretogranin-3	10		0.954213	0.031299	1
NM_172664	Tlk1	Serine/threonine-protein kinase tousled-like 1	5		0.954158	0.00266453	0.411872
NM_026122	Hmgn3	High mobility group nucleosome-binding domain-containing protein 3	5		0.954074	0.00207861	0.344416
NM_145615	Etfa	Electron transfer flavoprotein subunit alpha, mitochondrial	11		0.950418	0.0425402	1
NM_001143849	Pde2a	cGMP-dependent 3',5'-cyclic phosphodiesterase	3		0.949441	0.000273918	0.0735974
NM_001243757	Pde2a	cGMP-dependent 3',5'-cyclic phosphodiesterase	4		0.949441	0.000273918	0.0735974
NM_001143848	Pde2a	cGMP-dependent 3',5'-cyclic phosphodiesterase	4		0.949441	0.000273918	0.0735974
NM_001008548	Pde2a	cGMP-dependent 3',5'-cyclic phosphodiesterase	4		0.949441	0.000273918	0.0735974
NM_001243758	Pde2a	cGMP-dependent 3',5'-cyclic phosphodiesterase	4		0.949441	0.000273918	0.0735974
NM_177783	Ubr3	E3 ubiquitin-protein ligase UBR3	24		0.948969	0.0187635	1
NM_001081548	Ubr3	E3 ubiquitin-protein ligase UBR3	24		0.948969	0.0187635	1
NM_023220	Sppl2a	Signal peptide peptidase-like 2A	11		0.946655	0.0284601	1
NM_018771	Gipc1	PDZ domain-containing protein GIPC1	6		0.94653	0.0320253	1
NM_001110827	Rbfox2	RNA binding protein fox-1 homolog 2	8		0.945486	0.00881231	0.852151
NM_001286419	Rbfox2	RNA binding protein fox-1 homolog 2	6		0.945486	0.00881231	0.852151
NM_001110828	Rbfox2	RNA binding protein fox-1 homolog 2	7		0.945486	0.00881231	0.852151
NM_175387	Rbfox2	RNA binding protein fox-1 homolog 2	8		0.945486	0.00881231	0.852151
NM_001286418	Rbfox2	RNA binding protein fox-1 homolog 2	4		0.945486	0.00881231	0.852151
NM_001110830	Rbfox2	RNA binding protein fox-1 homolog 2	7		0.945486	0.00881231	0.852151
NM_001286417	Rbfox2	RNA binding protein fox-1 homolog 2	7		0.945486	0.00881231	0.852151
NM_001110829	Rbfox2	RNA binding protein fox-1 homolog 2	7		0.945486	0.00881231	0.852151
NM_053104	Rbfox2	RNA binding protein fox-1 homolog 2	8		0.945486	0.00881231	0.852151
NM_030113	Arhgap10	Rho GTPase-activating protein 10	13		0.945294	0.0461064	1
NM_019933	Ptpn4	Tyrosine-protein phosphatase non-receptor type 4	18		0.944858	0.0251379	1
NR_033744	Cbwd1	COBW domain-containing protein 1	2		0.944152	0.0369467	1
NM_146097	Cbwd1	COBW domain-containing protein 1	2		0.944152	0.0369467	1
NM_029349	2310035C23Rik	RIKEN cDNA 2310035C23 gene(2310035C23Rik)	3		0.943125	0.031212	1
NM_173187	2310035C23Rik	RIKEN cDNA 2310035C23 gene(2310035C23Rik)	4		0.943125	0.031212	1
NM_008292	Hsd17b4	Peroxisomal multifunctional enzyme type 2	2		0.939564	0.022125	1
NR_104468	Hnrnpa2b1	Heterogeneous nuclear ribonucleoproteins A2/B1	10		0.93587	0.0196907	1
NM_008165	Gria1	Glutamate receptor 1	14		0.935363	3.02e-09	2.79519e-06
NM_001099298	Scn2a1	sodium channel, voltage-gated, type II, alpha(Scn2a)	3		0.934531	0.0169358	1
NR_028261	Rian	RNA imprinted and accumulated in nucleus (Rian), long non-coding RNA	4		0.930504	0.0379238	1
NM_145139	Eif3l	Eukaryotic translation initiation factor 3 subunit L	4		0.929364	0.0155413	1
NM_009072	Rock2	Rho-associated protein kinase 2	8		0.928615	0.0173083	1
NM_033565	Aff4	AF4/FMR2 family member 4	19		0.928246	0.0173028	1
NM_153103	Kif1c	Kinesin-like protein KIF1C	16		0.927488	0.0131457	1
NM_001168227	Morf4l2	Mortality factor 4-like protein 2	2		0.927371	0.0320383	1
NM_001168228	Morf4l2	Mortality factor 4-like protein 2	2		0.927371	0.0320383	1
NM_015781	Nap1l1	Nucleosome assembly protein 1-like 1	2		0.926916	0.00825508	0.81935
NM_010065	Dnm1	Dynamin-1	2		0.926733	4.63e-26	1.99574e-22
NM_145925	Pttg1ip	Pituitary tumor-transforming gene 1 protein-interacting protein	2		0.925999	0.0463331	1
NM_009478	Urod	Uroporphyrinogen decarboxylase	4		0.923569	0.0095779	0.88936
NM_001008231	Daam2	Disheveled-associated activator of morphogenesis 2	23		0.921198	0.0129407	1
NM_001159563	Orc3	Origin recognition complex subunit 3	15		0.920566	0.0408911	1
NM_029884	Hgsnat	Heparan-alpha-glucosaminide N-acetyltransferase	6		0.920045	0.031315	1
NM_009025	Rasa3	Ras GTPase-activating protein 3	13		0.919169	0.0188458	1
NM_013826	Mocs2	Molybdopterin synthase catalytic subunit	2		0.918061	0.0364616	1
NM_027498	Sik3	Serine/threonine-protein kinase SIK3	14		0.917834	0.00885017	0.85291
NM_172473	Hace1	E3 ubiquitin-protein ligase HACE1	14		0.914062	0.0286103	1
NM_183016	Cdc42bpb	Serine/threonine-protein kinase MRCK beta	3		0.912904	0.0448024	1
NM_027093	Ndufaf5	NADH dehydrogenase [ubiquinone] 1 alpha subcomplex assembly factor 5	8		0.912843	0.0116694	0.993978
NM_027215	Tmem147	Transmembrane protein 147	2		0.910779	0.0106072	0.94634
NM_177407	Camk2a	Calcium/calmodulin-dependent protein kinase type II subunit alpha	8		0.90948	4.51e-22	1.43243e-18
NM_001252395	Slc25a19	Mitochondrial thiamine pyrophosphate carrier	4		0.906688	0.0235119	1
NM_025740	Cfap36	cilia and flagella associated protein 36(Cfap36)	5		0.90452	0.00716206	0.75666
NM_207670	Gripap1	GRIP1-associated protein 1	8		0.903138	0.0159776	1
NM_009768	Bsg	Basigin	2		0.902976	0.0142969	1
NM_029169	Rbm6	RNA binding motif protein 6(Rbm6)	18		0.901855	0.00365126	0.512658
NM_011251	Rbm6	RNA binding motif protein 6(Rbm6)	18		0.901855	0.00365126	0.512658
NM_146150	Nrd1	Nardilysin	3		0.901596	0.00512544	0.623089
NM_001204166	Rapgef4	Rap guanine nucleotide exchange factor 4	16		0.899435	4.7e-07	0.000299186
NM_019688	Rapgef4	Rap guanine nucleotide exchange factor 4	18		0.899435	4.7e-07	0.000299186
NM_001204165	Rapgef4	Rap guanine nucleotide exchange factor 4	19		0.899435	4.7e-07	0.000299186
NM_011829	Impdh1	Inosine-5'-monophosphate dehydrogenase 1	4		0.898286	0.0308502	1
NM_080556	Tm9sf2	Transmembrane 9 superfamily member 2	2		0.897902	0.0337295	1
NM_001168288	Arhgap39	Rho GTPase-activating protein 39	7		0.897123	0.0451582	1
NM_001170591	Nfu1	NFU1 iron-sulfur cluster scaffold homolog, mitochondrial	4		0.897122	0.00806409	0.809176
NM_020045	Nfu1	NFU1 iron-sulfur cluster scaffold homolog, mitochondrial	4		0.897122	0.00806409	0.809176
NM_001130191	Sgce	Epsilon-sarcoglycan	9		0.891148	0.0247938	1
NM_011360	Sgce	Epsilon-sarcoglycan	10		0.891148	0.0247938	1
NM_001130188	Sgce	Epsilon-sarcoglycan	11		0.891148	0.0247938	1
NM_001130190	Sgce	Epsilon-sarcoglycan	10		0.891148	0.0247938	1
NM_001130189	Sgce	Epsilon-sarcoglycan	9		0.891148	0.0247938	1
NM_019990	Stard10	PCTP-like protein	3		0.889903	0.0127065	1
NM_001099327	Gm14305	predicted gene 14305(Gm14305)	4		0.888613	0.0216178	1
NM_001252460	Cyfip2	Cytoplasmic FMR1-interacting protein 2	25		0.887285	0.00758794	0.782743
NM_001252459	Cyfip2	Cytoplasmic FMR1-interacting protein 2	25		0.887285	0.00758794	0.782743
NM_133769	Cyfip2	Cytoplasmic FMR1-interacting protein 2	25		0.887285	0.00758794	0.782743
NM_144858	Dus3l	tRNA-dihydrouridine(47) synthase [NAD(P)(+)]-like	8		0.886504	0.0415742	1
NM_133667	Pdk2	Pyruvate dehydrogenase (acetyl-transferring)] kinase isoenzyme 2	7		0.885829	0.00489355	0.606382
NM_001159582	Pde1a	Calcium/calmodulin-dependent 3',5'-cyclic nucleotide phosphodiesterase 1A	12		0.885785	0.0134965	1
NM_016744	Pde1a	Calcium/calmodulin-dependent 3',5'-cyclic nucleotide phosphodiesterase 1A	11		0.885785	0.0134965	1
NM_001009979	Pde1a	Calcium/calmodulin-dependent 3',5'-cyclic nucleotide phosphodiesterase 1A	10		0.885785	0.0134965	1
NM_001009978	Pde1a	Calcium/calmodulin-dependent 3',5'-cyclic nucleotide phosphodiesterase 1A	10		0.885785	0.0134965	1
NM_001282037	Sh3glb1	Endophilin-B1	7		0.881451	0.0407474	1
NM_145398	Casd1	CAS1 domain-containing protein 1	13		0.88128	0.0274868	1
NM_013715	Cops5	COP9 signalosome complex subunit 5	5		0.879984	0.00445098	0.570277
NM_001277101	Cops5	COP9 signalosome complex subunit 5	5		0.879984	0.00445098	0.570277
NR_102282	Cops5	COP9 signalosome complex subunit 5	5		0.879984	0.00445098	0.570277
NM_134448	Dst	Dystonin	95		0.879842	0.000244058	0.0666426
NM_133833	Dst	Dystonin	90		0.879842	0.000244058	0.0666426
NM_001276764	Dst	Dystonin	99		0.879842	0.000244058	0.0666426
NM_001195486	Srsf7	Serine/arginine-rich splicing factor 7	5		0.878999	0.00742896	0.77422
NM_001205330	Map4	Microtubule-associated protein 4	10		0.878377	8.91e-07	0.000540932
NM_001205332	Map4	Microtubule-associated protein 4	10		0.878377	8.91e-07	0.000540932
NM_008633	Map4	Microtubule-associated protein 4	10		0.878377	8.91e-07	0.000540932
NM_010880	Ncl	Nucleolin	5		0.87718	2.02e-05	0.00857241
NM_145405	Ubl4	ubiquitin-like 4A(Ubl4a)	2		0.873762	0.0222214	1
NR_103489	Ubl4a	Ubiquitin-like protein 4A	5		0.873762	0.0222214	1
NM_001278271	Ubl4a	Ubiquitin-like protein 4A	5		0.873762	0.0222214	1
NM_001278272	Ubl4a	Ubiquitin-like protein 4A	5		0.873762	0.0222214	1
NM_008447	Kif5a	Kinesin heavy chain isoform 5A	4		0.870958	0.0384594	1
NM_001039000	Kif5a	Kinesin heavy chain isoform 5A	4		0.870958	0.0384594	1
NM_026079	Ikbkap	Elongator complex protein 1	31		0.870913	0.0265851	1
NM_026453	Mak16	Protein MAK16 homolog	4		0.867774	0.0104418	0.937689
NM_007864	Dlg4	Disks large homolog 4	3		0.866818	9.17e-06	0.00433681
NM_001109752	Dlg4	Disks large homolog 4	3		0.866818	9.17e-06	0.00433681
NM_172695	Plaa	Phospholipase A-2-activating protein	11		0.866538	0.0481563	1
NM_025527	Srp19	Signal recognition particle 19 kDa protein	3		0.865347	0.00338412	0.484391
NM_001252515	Ehbp1	EH domain-binding protein 1	23		0.86529	0.0491929	1
NM_153078	Ehbp1	EH domain-binding protein 1	23		0.86529	0.0491929	1
NM_009453	Zrsr2	U2 small nuclear ribonucleoprotein auxiliary factor 35 kDa subunit-related protein 2	5		0.863835	0.0221387	1
NM_008214	Hars	Histidine--tRNA ligase, cytoplasmic	2		0.862947	0.0151801	1
NM_013874	Dpf1	Zinc finger protein neuro-d4	5		0.861298	0.00418344	0.551695
NM_182999	Rnf20	E3 ubiquitin-protein ligase BRE1A	9		0.861053	0.0366458	1
NM_001163263	Rnf20	E3 ubiquitin-protein ligase BRE1A	8		0.861053	0.0366458	1
NR_026976	6720401G13Rik	Firre; functional intergenic repeating RNA element	15		0.858988	1.92e-06	0.00106494
NM_009668	Bin1	Myc box-dependent-interacting protein 1	15		0.85847	1.5e-08	1.27492e-05
NM_001252468	Bag6	Large proline-rich protein BAG6	23		0.857626	0.0360799	1
NM_057171	Bag6	Large proline-rich protein BAG6	24		0.857626	0.0360799	1
NR_028056	Rit1	GTP-binding protein Rit1	3		0.856179	0.0162021	1
NM_019825	Ncoa6	Nuclear receptor coactivator 6	11		0.856091	0.049451	1
NM_001242558	Ncoa6	Nuclear receptor coactivator 6	10		0.856091	0.049451	1
NM_172952	Gphn	Gephyrin	9		0.855668	0.0404708	1
NR_074090	Wwp1	NEDD4-like E3 ubiquitin-protein ligase WWP1	14		0.85497	0.0452424	1
NM_001081170	Pacs2	Phosphofurin acidic cluster sorting protein 2	8		0.854617	0.0163745	1
NM_026718	Ankrd13a	Ankyrin repeat domain-containing protein 13A	8		0.853032	0.0384846	1
NM_001205391	Atg16l1	Autophagy-related protein 16-1	9		0.852443	0.0172525	1
NM_026402	Atg3	Ubiquitin-like-conjugating enzyme ATG3	8		0.851519	0.000130354	0.0401119
NM_052973	Strn3	Striatin-3	17		0.851219	0.0131048	1
NM_001172098	Strn3	Striatin-3	15		0.851219	0.0131048	1
NM_019937	Ccnl1	Cyclin-L1	5		0.85092	0.04826	1
NM_024431	Morf4l1	Mortality factor 4-like protein 1	4		0.850865	0.00045967	0.111666
NM_001039147	Morf4l1	Mortality factor 4-like protein 1	5		0.850865	0.00045967	0.111666
NM_198295	Tmx3	Protein disulfide-isomerase TMX3	9		0.849731	0.0227668	1
NM_009785	Cacna2d3	Voltage-dependent calcium channel subunit alpha-2/delta-3	12		0.848858	0.0017482	0.302979
NM_021568	Pcbp3	Poly(rC)-binding protein 3	5		0.848143	0.0227612	1
NM_013852	Abcf3	ATP-binding cassette sub-family F member 3	3		0.84709	0.00604444	0.683091
NM_001252223	Nbr1	Next to BRCA1 gene 1 protein	17		0.846616	0.0020748	0.343975
NM_008676	Nbr1	Next to BRCA1 gene 1 protein	17		0.846616	0.0020748	0.343975
NM_001252220	Nbr1	Next to BRCA1 gene 1 protein	17		0.846616	0.0020748	0.343975
NM_013735	Trp53bp1	transformation related protein 53 binding protein 1(Trp53bp1)	13		0.846042	0.0487245	1
NM_029528	Fam131b	Protein FAM131B	3		0.845702	0.00344513	0.491354
NM_001286584	Fam131b	Protein FAM131B	3		0.845702	0.00344513	0.491354
NM_001040395	Nadk2	NAD kinase 2, mitochondrial	10		0.845542	0.0429589	1
NM_001286253	Nadk2	NAD kinase 2, mitochondrial	10		0.845542	0.0429589	1
NM_001085410	Nadk2	NAD kinase 2, mitochondrial	11		0.845542	0.0429589	1
NM_001286255	Nadk2	NAD kinase 2, mitochondrial	9		0.845542	0.0429589	1
NM_016857	Exoc7	Exocyst complex component 7	14		0.844448	0.0153669	1
NM_001162872	Exoc7	Exocyst complex component 7	12		0.844448	0.0153669	1
NM_024233	Rexo2	Oligoribonuclease, mitochondrial	2		0.844086	0.0492822	1
NM_016957	Hmgn2	Non-histone chromosomal protein HMG-17	2		0.843767	0.00537389	0.63913
NM_001285481	Hp1bp3	Heterochromatin protein 1-binding protein 3	2		0.842677	6.63e-07	0.000413946
NM_010470	Hp1bp3	Heterochromatin protein 1-binding protein 3	2		0.842677	6.63e-07	0.000413946
NM_001285478	Hp1bp3	Heterochromatin protein 1-binding protein 3	2		0.842677	6.63e-07	0.000413946
NM_001285479	Hp1bp3	Heterochromatin protein 1-binding protein 3	2		0.842677	6.63e-07	0.000413946
NM_138600	Aldh7a1	Alpha-aminoadipic semialdehyde dehydrogenase	16		0.841986	0.011818	1
NM_001127338	Aldh7a1	Alpha-aminoadipic semialdehyde dehydrogenase	18		0.841986	0.011818	1
NM_001033634	Zyg11b	Protein zyg-11 homolog B	10		0.841796	0.00228768	0.367945
NM_008379	Kpnb1	Importin subunit beta-1	14		0.841123	0.00961665	0.889762
NM_025931	Ift27	Intraflagellar transport protein 27 homolog	3		0.839523	0.0299717	1
NM_029741	Ppfia3	Liprin-alpha-3	13		0.83916	0.0130588	1
NM_026411	1700021F05Rik	RIKEN cDNA 1700021F05 gene(1700021F05Rik)	3		0.838815	0.0271476	1
NM_013493	Cnbp	Cellular nucleic acid-binding protein	3		0.838215	0.0439947	1
NM_001109746	Cnbp	Cellular nucleic acid-binding protein	3		0.838215	0.0439947	1
NM_001109745	Cnbp	Cellular nucleic acid-binding protein	3		0.838215	0.0439947	1
NM_172381	AI314180	expressed sequence AI314180	33		0.836085	0.0262573	1
NM_177375	Rab26	Ras-related protein Rab-26	8		0.834322	0.0133175	1
NM_016846	Rgl1	Ral guanine nucleotide dissociation stimulator-like 1	12		0.833365	0.0137903	1
NM_194446	Cdk10	Cyclin-dependent kinase 10	9		0.833142	0.0479018	1
NM_194444	Cdk10	Cyclin-dependent kinase 10	9		0.833142	0.0479018	1
NM_027986	Cdadc1	Cytidine and dCMP deaminase domain-containing protein 1	9		0.832366	0.0259102	1
NM_001114096	Smarcc2	SWI/SNF complex subunit SMARCC2	12		0.831612	0.000138731	0.0422397
NM_198160	Smarcc2	SWI/SNF complex subunit SMARCC2	12		0.831612	0.000138731	0.0422397
NM_001114097	Smarcc2	SWI/SNF complex subunit SMARCC2	12		0.831612	0.000138731	0.0422397
[truncated: 3,067 more rows]

## Sheet: 1-2) 5xFAD @3M
[Supplementary Table 1-2] Splicing changes in 5xFAD vs B6/SJL at 3M.
Gene accession	Gene symbol	Gene name	Changed exon		Log2 relative skipping/inclusion ratio	p-value	q-value
NM_018852	Scn9a	Sodium channel protein type 9 subunit alpha	27		4.98963	0.0132158	1
NM_009752	Glb1	Beta-galactosidase	2		4.50779	0.0213764	1
NM_011888	Ccl19	C-C motif chemokine 19	3		4.13107	0.047124	1
NM_001277982	Snap91	Clathrin coat assembly protein AP180	11		4.04847	0.00294522	1
NM_001277986	Snap91	Clathrin coat assembly protein AP180	11		4.04847	0.00294522	1
NM_013669	Snap91	Clathrin coat assembly protein AP180	11		4.04847	0.00294522	1
NR_102729	Snap91	Clathrin coat assembly protein AP180	12		4.04847	0.00294522	1
NM_001104616	Rdx	Radixin	2		3.62587	0.0452359	1
NM_001142943	Zfp949	zinc finger protein 949 (Zfp949), transcript variant 1	2		3.43138	1.56e-06	0.0228889
NM_146034	Ctage5	cTAGE family member 5	5		3.11004	0.0314086	1
NM_001103177	Ablim1	Actin-binding LIM protein 1	19		3.06266	0.0344438	1
NM_001103178	Ablim1	Actin-binding LIM protein 1	17		3.06266	0.0344438	1
NM_178688	Ablim1	Actin-binding LIM protein 1	22		3.06266	0.0344438	1
NM_001253878	Mtf2	Metal-response element-binding transcription factor 2	5		2.84891	0.0410518	1
NR_033548	D030047H15Rik	Gm15924/Dsec	2		2.65808	0.00123855	1
NM_008443	Kif3a	Kinesin-like protein KIF3A	9		2.51422	0.0298509	1
NM_001253877	Mtf2	Metal-response element-binding transcription factor 2	5		2.49731	0.0410518	1
NM_001253879	Mtf2	Metal-response element-binding transcription factor 2	4		2.49731	0.0410518	1
NM_001253880	Mtf2	Metal-response element-binding transcription factor 2	2		2.49731	0.0410518	1
NM_013827	Mtf2	Metal-response element-binding transcription factor 2	4		2.49731	0.0410518	1
NR_045608	Mtf2	Metal-response element-binding transcription factor 2	6		2.49731	0.0410518	1
NM_018889	Pigb	GPI mannosyltransferase 3	9		2.45158	0.0394032	1
NM_020614	Taf1b	TATA box-binding protein-associated factor RNA polymerase I subunit B	4		2.44224	5.55e-06	0.0508949
NM_001143776	Fam13c	Protein FAM13C	2		2.41576	0.00484613	1
NM_024244	Fam13c	Protein FAM13C	2		2.41576	0.00484613	1
NM_022029	Nrgn	Neurogranin	3		2.36965	0.00244695	1
NM_001177407	Gm8898	zinc finger protein 966(Zfp966)	2		2.19265	0.0260641	1
NM_001177406	Gm14431	zinc finger protein 967(Zfp967)	2		2.19265	0.0260641	1
NM_001143777	Fam13c	Protein FAM13C	3		2.14631	0.000611658	1
NM_010748	Lyst	Lysosomal-trafficking regulator	33		2.11561	0.0470923	1
NM_008668	Nab2	NGFI-A-binding protein 2	6		1.97953	0.00163497	1
NM_145452	Rasa1	RAS p21 protein activator 1(Rasa1)	6		1.95295	0.0120635	1
NM_053273	Ttyh2	Protein tweety homolog 2	6		1.83872	0.0442304	1
NM_080285	Cttnbp2	Cortactin-binding protein 2	11		1.8317	0.00146009	1
NR_003517	Pisd-ps1	phosphatidylserine decarboxylase, pseudogene 1 (Pisd-ps1), non-coding RNA	3		1.80624	0.0063203	1
NM_001242372	Gon4l	GON-4-like protein	18		1.80316	0.000108034	0.660466
NM_027389	Gon4l	GON-4-like protein	17		1.80316	0.000108034	0.660466
NM_029291	Ascc2	Activating signal cointegrator 1 complex subunit 2	9		1.79951	0.0498824	1
NM_207237	Man1c1	mannosidase, alpha, class 1C, member 1	4		1.69523	0.03153	1
NM_001177696	Ablim2	Actin-binding LIM protein 2	18		1.67829	0.0157752	1
NM_177678	Ablim2	Actin-binding LIM protein 2	16		1.67829	0.0157752	1
NM_008477	Ktn1	Kinectin	36		1.66438	0.00596832	1
NR_003517	Pisd-ps1	phosphatidylserine decarboxylase, pseudogene 1 (Pisd-ps1), non-coding RNA	2		1.66197	0.00177392	1
NM_001177696	Ablim2	Actin-binding LIM protein 2	19		1.65822	0.021026	1
NM_177678	Ablim2	Actin-binding LIM protein 2	17		1.65822	0.021026	1
NM_001242372	Gon4l	GON-4-like protein	17		1.60028	0.000273237	1
NM_027389	Gon4l	GON-4-like protein	16		1.60028	0.000273237	1
NM_175639	Wdr43	WD repeat-containing protein 43	14		1.58717	0.0437162	1
NM_001253897	Ecsit	Evolutionarily conserved signaling intermediate in Toll pathway, mitochondrial	2		1.52801	0.0025784	1
NM_012029	Ecsit	Evolutionarily conserved signaling intermediate in Toll pathway, mitochondrial	2		1.52801	0.0025784	1
NM_001256116	Sun1	SUN domain-containing protein 1	7		1.49106	0.0309238	1
NM_024451	Sun1	SUN domain-containing protein 1	9		1.49106	0.0309238	1
NM_007590	Calm3	Calmodulin-3	2		1.43548	0.00720444	1
NM_025696	Sorcs3	VPS10 domain-containing receptor SorCS3	6		1.37754	0.0476782	1
NM_001159492	Gpatch8	G patch domain-containing protein 8	4		1.3523	0.0289752	1
NM_178242	Tnrc18	Trinucleotide repeat-containing gene 18 protein	13		1.31678	0.0403999	1
NM_178118	Dixdc1	Dixin	17		1.30574	0.0372015	1
NM_001163608	Plxdc1	Plexin domain-containing protein 1	10		1.30381	0.0420158	1
NM_028199	Plxdc1	Plexin domain-containing protein 1	10		1.30381	0.0420158	1
NM_027590	Ints10	Integrator complex subunit 10	11		1.24115	0.0232694	1
NM_009003	Rab4a	Ras-related protein Rab-4A	6		1.2346	0.0451643	1
NM_001190187	Nrg3	Pro-neuregulin-3, membrane-bound isoform	3		1.22229	0.035037	1
NM_001190188	Nrg3	Pro-neuregulin-3, membrane-bound isoform	3		1.22229	0.035037	1
NM_008734	Nrg3	Pro-neuregulin-3, membrane-bound isoform	3		1.22229	0.035037	1
NM_130884	Idh3b	isocitrate dehydrogenase 3 (NAD+) beta(Idh3b)	4		1.1863	0.0175995	1
NM_174868	Fam73a	Protein FAM73A	10		1.15858	0.0304941	1
NM_001198933	Me1	NADP-dependent malic enzyme	4		1.14839	0.0395992	1
NM_008615	Me1	NADP-dependent malic enzyme	4		1.14839	0.0395992	1
NM_019490	Uso1	General vesicular transport factor p115	20		1.1473	0.044212	1
NM_001289429	2310044G17Rik	CLOCK interacting protein, circadian (Cipc), transcript variant 2	3		1.11692	0.0433023	1
NM_001289431	2310044G17Rik	CLOCK interacting protein, circadian (Cipc), transcript variant 4	3		1.11692	0.0433023	1
NM_001289432	2310044G17Rik	CLOCK interacting protein, circadian (Cipc), transcript variant 5	3		1.11692	0.0433023	1
NR_033623	2310044G17Rik	RIKEN cDNA 2310044G17 gene	3		1.11692	0.0433023	1
NM_001199217	Slc38a3	Sodium-coupled neutral amino acid transporter 3	5		1.09992	0.0453752	1
NM_001199218	Slc38a3	Sodium-coupled neutral amino acid transporter 3	5		1.09992	0.0453752	1
NM_023805	Slc38a3	Sodium-coupled neutral amino acid transporter 3	5		1.09992	0.0453752	1
NM_178679	Zfp365	zinc finger protein 365	4		1.08661	0.0316223	1
NM_029101	Rrp7a	Ribosomal RNA-processing protein 7 homolog A	5		1.04842	0.028753	1
NM_001039483	Tmco1	Transmembrane and coiled-coil domain-containing protein 1	2		1.04338	0.0444836	1
NM_025348	Ndufa3	NADH dehydrogenase [ubiquinone] 1 alpha subcomplex subunit 3	3		1.02354	0.0222887	1
NM_146150	Nrd1	Nardilysin	23		1.01527	0.0245788	1
NM_001242940	Grin1os	glutamate receptor, ionotropic, NMDA1 (zeta 1), opposite strand	2		0.987035	0.00120788	1
NM_001205057	Gm14295	predicted gene 14295	2		0.914811	0.0472171	1
NM_001177616	Arpp21	cAMP-regulated phosphoprotein 21	7		0.808782	0.0352798	1
NM_001177617	Arpp21	cAMP-regulated phosphoprotein 21	7		0.808782	0.0352798	1
NM_001177618	Arpp21	cAMP-regulated phosphoprotein 21	6		0.808782	0.0352798	1
NM_001177619	Arpp21	cAMP-regulated phosphoprotein 21	7		0.808782	0.0352798	1
NM_001177623	Arpp21	cAMP-regulated phosphoprotein 21	7		0.808782	0.0352798	1
NM_033264	Arpp21	cAMP-regulated phosphoprotein 21	6		0.808782	0.0352798	1
NM_009441	Ttc3	E3 ubiquitin-protein ligase TTC3	15		0.804353	0.0345638	1
NM_025316	Ndufb5	NADH dehydrogenase [ubiquinone] 1 beta subcomplex subunit 5, mitochondrial	4		0.79104	0.026462	1
NM_009668	Bin1	Myc box-dependent-interacting protein 1	15		0.741439	0.00850498	1
NM_001163622	Prepl	Prolyl endopeptidase-like	2		0.728347	0.0323467	1
NM_001162365	Ptk2b	Protein-tyrosine kinase 2-beta	24		0.705387	0.0354942	1
NM_001162366	Ptk2b	Protein-tyrosine kinase 2-beta	23		0.705387	0.0354942	1
NM_008927	Map2k1	Dual specificity mitogen-activated protein kinase kinase 1	8		0.704298	0.0489323	1
NM_177407	Camk2a	Calcium/calmodulin-dependent protein kinase type II subunit alpha	13		0.656117	0.014491	1
NM_013761	Srr	Serine racemase	2		0.649391	0.0493652	1
NM_023429	Ociad1	OCIA domain-containing protein 1	8		0.629302	0.0138363	1
NM_001177307	Aldoa	Fructose-bisphosphate aldolase A	5		0.565232	0.030081	1
NM_001177308	Aldoa	Fructose-bisphosphate aldolase A	4		0.565232	0.030081	1
NM_007438	Aldoa	Fructose-bisphosphate aldolase A	4		0.565232	0.030081	1
NR_033520	Tmem181b-ps	transmembrane protein 181B, pseudogene (Tmem181b-ps), non-coding RNA	4		0.0529757	0.0294975	1
NM_001033178	Tmem181a	transmembrane protein 181A	11		0.000878239	0.0490401	1
NM_011428	Snap25	Synaptosomal-associated protein 25	5		-0.121202	0.0378133	1
NM_001004359	Gprasp1	G-protein coupled receptor-associated sorting protein 1	8		-0.130864	0.00297476	1
NM_001005385	Gprasp1	G-protein coupled receptor-associated sorting protein 1	8		-0.130864	0.00297476	1
NM_026081	Gprasp1	G-protein coupled receptor-associated sorting protein 1	9		-0.130864	0.00297476	1
NM_001252282	Ogdh	2-oxoglutarate dehydrogenase, mitochondrial	4		-0.140224	0.0247605	1
NM_001252287	Ogdh	2-oxoglutarate dehydrogenase, mitochondrial	4		-0.140224	0.0247605	1
NM_010956	Ogdh	2-oxoglutarate dehydrogenase, mitochondrial	4		-0.140224	0.0247605	1
NM_175229	Srrm2	Serine/arginine repetitive matrix protein 2	5		-0.144437	0.0419105	1
NM_001253885	Apbb1	Amyloid beta A4 precursor protein-binding family B member 1	5		-0.150126	0.0222131	1
NM_001253886	Apbb1	Amyloid beta A4 precursor protein-binding family B member 1	5		-0.150126	0.0222131	1
NM_001253887	Apbb1	Amyloid beta A4 precursor protein-binding family B member 1	5		-0.150126	0.0222131	1
NM_009685	Apbb1	Amyloid beta A4 precursor protein-binding family B member 1	5		-0.150126	0.0222131	1
NM_001004359	Gprasp1	G-protein coupled receptor-associated sorting protein 1	7		-0.179619	0.000824853	1
NM_001005385	Gprasp1	G-protein coupled receptor-associated sorting protein 1	7		-0.179619	0.000824853	1
NM_026081	Gprasp1	G-protein coupled receptor-associated sorting protein 1	8		-0.179619	0.000824853	1
NM_008165	Gria1	Glutamate receptor 1	14		-0.191636	0.0247562	1
NR_002875	Gm1821	ubiquitin pseudogene	2		-0.272559	7.21e-39	5.2894e-34
NM_026988	Ptms	Parathymosin	4		-0.297847	0.0134309	1
NM_001102455	Aplp2	Amyloid-like protein 2	7		-0.349118	0.0146734	1
NR_015505	6720401G13Rik	Firre; functional intergenic repeating RNA element	14		-0.369492	0.0211816	1
NR_026976	6720401G13Rik	Firre; functional intergenic repeating RNA element	14		-0.38328	0.0158169	1
NM_001033318	Cog7	Conserved oligomeric Golgi complex subunit 7	11		-0.533517	0.0405452	1
NR_015505	6720401G13Rik	Firre; functional intergenic repeating RNA element	17		-0.539798	3.59e-06	0.0376242
NR_026976	6720401G13Rik	Firre; functional intergenic repeating RNA element	17		-0.551111	2.21e-06	0.0270217
NR_015505	6720401G13Rik	Firre; functional intergenic repeating RNA element	7		-0.58185	0.00988629	1
NR_026976	6720401G13Rik	Firre; functional intergenic repeating RNA element	7		-0.58185	0.00988629	1
NR_015505	6720401G13Rik	Firre; functional intergenic repeating RNA element	16		-0.641948	8.44e-05	0.619175
NR_026976	6720401G13Rik	Firre; functional intergenic repeating RNA element	16		-0.652833	5.78e-05	0.471147
NM_001278256	Prnp	Major prion protein	3		-0.655739	2.43e-31	8.91348e-27
NR_015505	6720401G13Rik	Firre; functional intergenic repeating RNA element	12		-0.674374	0.00399891	1
NR_026976	6720401G13Rik	Firre; functional intergenic repeating RNA element	12		-0.693787	0.00287485	1
NR_015505	6720401G13Rik	Firre; functional intergenic repeating RNA element	11		-0.719453	0.000954824	1
NR_026976	6720401G13Rik	Firre; functional intergenic repeating RNA element	11		-0.727805	0.000983353	1
NM_008925	Prkcsh	Glucosidase 2 subunit beta	15		-0.793289	0.0111655	1
NR_015505	6720401G13Rik	Firre; functional intergenic repeating RNA element	13		-0.800494	0.00272034	1
NM_172994	Ppp2r2c	Serine/threonine-protein phosphatase 2A 55 kDa regulatory subunit B gamma isoform	8		-0.804285	0.027862	1
NR_026976	6720401G13Rik	Firre; functional intergenic repeating RNA element	13		-0.820465	0.00190164	1
NM_007708	Cit	Citron Rho-interacting kinase	43		-0.873751	0.0498157	1
NM_198019	Cep78	Centrosomal protein of 78 kDa	7		-0.880275	0.00303283	1
NR_028359	5830417I10Rik	RIKEN cDNA 5830417I10 gene	10		-0.979396	0.0401751	1
NM_025450	Mrps17	28S ribosomal protein S17, mitochondrial	2		-0.980037	0.00561399	1
NR_015505	6720401G13Rik	Firre; functional intergenic repeating RNA element	18		-1.10904	0.00102201	1
NR_015505	6720401G13Rik	Firre; functional intergenic repeating RNA element	19		-1.12445	0.000653131	1
NR_026976	6720401G13Rik	Firre; functional intergenic repeating RNA element	18		-1.14741	0.000505888	1
NR_026976	6720401G13Rik	Firre; functional intergenic repeating RNA element	19		-1.16188	0.000439318	1
NR_015505	6720401G13Rik	Firre; functional intergenic repeating RNA element	15		-1.25675	2.12e-07	0.00388819
NR_026976	6720401G13Rik	Firre; functional intergenic repeating RNA element	15		-1.27243	2.12e-07	0.00388819
NM_199152	Obscn	Obscurin	20		-1.40988	0.0414053	1
NM_013762	Rpl3	60S ribosomal protein L3	8		-2.55089	0.0201394	1
NM_052976	Ophn1	Oligophrenin-1	16		-2.85768	0.0348459	1
NM_199195	Bckdhb	2-oxoisovalerate dehydrogenase subunit beta, mitochondrial	2		-3.5219	0.00240958	1

## Sheet: 1-3) Gene name-based
[Supplementary Table 1-3] Common splicing changes in 5xFAD 3M and PQBP1-cKO 3M at p<0.05.
					PQBP1-cKO				5xFAD
Gene accession	Gene symbol	Gene name	Changed exon		Log2 relative skipping/inclusion ratio	p-value	q-value		Log2 relative skipping/inclusion ratio	p-value	q-value
NM_008927	Map2k1	Mitogen-Activated Protein Kinase Kinase 1; MEK1	2		3.43657	0.00482887	0.600686		---	---	---
NM_145452	Rasa1	RAS P21 Protein Activator 1	20		2.61365	0.0118557	1		---	---	---
NM_177407	Camk2a	Calcium/Calmodulin Dependent Protein Kinase II Alpha	9		2.42917	1.4e-72	2.22329e-68		---	---	---
NM_146150	Nrd1	Nardilysin Convertase	6		2.25836	0.00878856	0.852151		---	---	---
NM_029291	Ascc2	Activating Signal Cointegrator 1 Complex Subunit 2	9		2.21573	0.0284068	1		1.79951	0.0498824	1
NM_001165253	Ctage5	CTAGE Family Member 5, ER Export Factor	4		1.91602	0.00517378	0.625994		---	---	---
NM_001165254	Ctage5	CTAGE Family Member 5, ER Export Factor	4		1.91602	0.00517378	0.625994		---	---	---
NM_146034	Ctage5	CTAGE Family Member 5, ER Export Factor	4		1.91602	0.00517378	0.625994		---	---	---
NR_033548	D030047H15Rik	Gm15924/Dsec	2		1.82341	4.96e-12	7.37237e-09		2.65808	0.00123855	1
NM_020614	Taf1b	TATA-Box Binding Protein Associated Factor, RNA Polymerase I Subunit B	3		1.73697	0.0478952	1		---	---	---
NR_028341	Taf1b	TATA-Box Binding Protein Associated Factor, RNA Polymerase I Subunit B	3		1.73697	0.0478952	1		---	---	---
NM_001242372	Gon4l	Gon-4 Like	4		1.69515	0.000116327	0.0373797		---	---	---
NM_027389	Gon4l	Gon-4 Like	4		1.69515	0.000116327	0.0373797		---	---	---
NM_001143776	Fam13c	Family With Sequence Similarity 13 Member C	2		1.6123	0.000127851	0.0397289		2.41576	0.00484613	1
NM_024244	Fam13c	Family With Sequence Similarity 13 Member C	2		1.6123	0.000127851	0.0397289		2.41576	0.00484613	1
NM_001242372	Gon4l	Gon-4 Like	9		1.58527	0.000372326	0.0938827		---	---	---
NM_027389	Gon4l	Gon-4 Like	8		1.58527	0.000372326	0.0938827		---	---	---
NM_001177696	Ablim2	Actin Binding LIM Protein Family Member 2	18		1.57289	0.00182623	0.314158		1.67829	0.0157752	1
NM_177678	Ablim2	Actin Binding LIM Protein Family Member 2	16		1.57289	0.00182623	0.314158		1.67829	0.0157752	1
NM_001242372	Gon4l	Gon-4 Like	8		1.51294	0.00147303	0.265349		---	---	---
NM_027389	Gon4l	Gon-4 Like	7		1.51294	0.00147303	0.265349		---	---	---
NM_001242372	Gon4l	Gon-4 Like	10		1.47755	0.000839404	0.175642		---	---	---
NM_027389	Gon4l	Gon-4 Like	9		1.47755	0.000839404	0.175642		---	---	---
NM_001103178	Ablim1	Actin Binding LIM Protein 1	10		1.45414	0.00267576	0.412551		---	---	---
NM_178688	Ablim1	Actin Binding LIM Protein 1	15		1.45414	0.00267576	0.412551		---	---	---
NM_010748	Lyst	Lysosomal Trafficking Regulator	52		1.45372	0.0165719	1		---	---	---
NM_001163622	Prepl	Prolyl Endopeptidase-Like	2		1.39109	1.62e-15	3.34799e-12		0.728347	0.0323467	1
NM_145984	Prepl	Prolyl Endopeptidase-Like	2		1.3893	6.51e-09	5.69355e-06		---	---	---
NM_008477	Ktn1	Kinectin 1	41		1.33392	3.87e-06	0.00198589		---	---	---
NM_001143777	Fam13c	Family With Sequence Similarity 13 Member C	3		1.31296	0.000844329	0.176305		2.14631	0.000611658	1
NM_130884	Idh3b	Isocitrate Dehydrogenase 3 (NAD(+)) Beta	3		1.29097	0.00010199	0.0334133		---	---	---
NM_001242372	Gon4l	Gon-4 Like	5		1.28772	0.00395628	0.536583		---	---	---
NM_027389	Gon4l	Gon-4 Like	5		1.28772	0.00395628	0.536583		---	---	---
NM_007708	Cit	Citron Rho-Interacting Serine/Threonine Kinase	15		1.26958	0.00354757	0.502306		---	---	---
NM_001242372	Gon4l	Gon-4 Like	11		1.22493	0.00525417	0.632004		---	---	---
NM_027389	Gon4l	Gon-4 Like	10		1.22493	0.00525417	0.632004		---	---	---
NM_001242372	Gon4l	Gon-4 Like	6		1.16506	0.00515003	0.62466		---	---	---
NM_027389	Gon4l	Gon-4 Like	6		1.16506	0.00515003	0.62466		---	---	---
NM_008668	Nab2	NGFI-A Binding Protein 2	6		1.16195	0.012555	1		1.97953	0.00163497	1
NM_008925	Prkcsh	Protein Kinase C Substrate 80K-H	9		1.12781	0.0109833	0.964214		---	---	---
NM_008925	Prkcsh	Protein Kinase C Substrate 80K-H	13		1.10713	0.00447221	0.572156		---	---	---
NM_001256115	Sun1	Sad1 And UNC84 Domain Containing 1	5		1.07064	0.0395378	1		---	---	---
NM_001256116	Sun1	Sad1 And UNC84 Domain Containing 1	4		1.07064	0.0395378	1		---	---	---
NM_001256117	Sun1	Sad1 And UNC84 Domain Containing 1	5		1.07064	0.0395378	1		---	---	---
NM_001256118	Sun1	Sad1 And UNC84 Domain Containing 1	4		1.07064	0.0395378	1		---	---	---
NM_024451	Sun1	Sad1 And UNC84 Domain Containing 1	5		1.07064	0.0395378	1		---	---	---
NM_145452	Rasa1	RAS P21 Protein Activator 1	22		1.02465	0.0251874	1		---	---	---
NM_008925	Prkcsh	Protein Kinase C Substrate 80K-H	8		1.02017	0.0228603	1		---	---	---
NM_008477	Ktn1	Kinectin 1	11		1.01612	0.0110415	0.965616		---	---	---
NR_026976	6720401G13Rik	Firre; functional intergenic repeating RNA element	7		1.01611	0.00551732	0.649252		-0.58185	0.00988629	1
NM_001242940	Grin1os	glutamate receptor, ionotropic, NMDA1 (zeta 1), opposite strand	2		0.995656	1.22e-08	1.04578e-05		0.987035	0.00120788	1
NM_022029	Nrgn	Neurogranin	3		0.970306	3.61e-14	6.68253e-11		2.36965	0.00244695	1
NR_015505	6720401G13Rik	Firre; functional intergenic repeating RNA element	7		0.964245	0.00955017	0.887736		-0.58185	0.00988629	1
NM_008165	Gria1	Glutamate Ionotropic Receptor AMPA Type Subunit 1	14		0.935363	3.02e-09	2.79519e-06		-0.191636	0.0247562	1
NM_177407	Camk2a	Calcium/Calmodulin Dependent Protein Kinase II Alpha	8		0.90948	4.51e-22	1.43243e-18		---	---	---
NM_146150	Nrd1	Nardilysin Convertase	3		0.901596	0.00512544	0.623089		---	---	---
NR_026976	6720401G13Rik	Firre; functional intergenic repeating RNA element	15		0.858988	1.92e-06	0.00106494		-1.27243	2.12e-07	0.00388819
NM_009668	Bin1	Bridging Integrator 1	15		0.85847	1.5e-08	1.27492e-05		0.741439	0.00850498	1
NM_026988	Ptms	Parathymosin	3		0.781912	0.000173156	0.0504799		---	---	---
NM_001163608	Plxdc1	Plexin Domain Containing 1	12		0.763933	0.0480356	1		---	---	---
NM_028199	Plxdc1	Plexin Domain Containing 1	12		0.763933	0.0480356	1		---	---	---
NM_001162365	Ptk2b	Protein Tyrosine Kinase 2 Beta	23		0.648953	0.00012963	0.0399934		---	---	---
NM_001162366	Ptk2b	Protein Tyrosine Kinase 2 Beta	22		0.648953	0.00012963	0.0399934		---	---	---
NM_172498	Ptk2b	Protein Tyrosine Kinase 2 Beta	23		0.648953	0.00012963	0.0399934		---	---	---
NR_015505	6720401G13Rik	Firre; functional intergenic repeating RNA element	15		0.613689	0.00227553	0.366382		-1.25675	2.12e-07	0.00388819
NM_009668	Bin1	Bridging Integrator 1	13		0.612691	0.00113866	0.217175		---	---	---
NR_026976	6720401G13Rik	Firre; functional intergenic repeating RNA element	20		0.605712	0.0334128	1		---	---	---
NM_001039483	Tmco1	Transmembrane And Coiled-Coil Domains 1	3		0.585446	0.0109485	0.962282		---	---	---
NM_001083334	Bin1	Bridging Integrator 1	11		0.582012	0.00256498	0.403301		---	---	---
NM_009668	Bin1	Bridging Integrator 1	12		0.582012	0.00256498	0.403301		---	---	---
NR_026976	6720401G13Rik	Firre; functional intergenic repeating RNA element	17		0.512768	0.0185967	1		-0.551111	2.21e-06	0.0270217
NM_001083334	Bin1	Bridging Integrator 1	12		0.405845	0.0078393	0.794014		---	---	---
NM_009668	Bin1	Bridging Integrator 1	16		0.405845	0.0078393	0.794014		---	---	---
NM_009792	Camk2a	Calcium/Calmodulin Dependent Protein Kinase II Alpha	2		0.37715	0.048216	1		---	---	---
NM_001162365	Ptk2b	Protein Tyrosine Kinase 2 Beta	13		0.362606	0.0201993	1		---	---	---
NM_001162366	Ptk2b	Protein Tyrosine Kinase 2 Beta	12		0.362606	0.0201993	1		---	---	---
NM_172498	Ptk2b	Protein Tyrosine Kinase 2 Beta	13		0.362606	0.0201993	1		---	---	---
NM_026988	Ptms	Parathymosin	2		0.308761	0.0277847	1		---	---	---
NM_177407	Camk2a	Calcium/Calmodulin Dependent Protein Kinase II Alpha	11		0.277927	0.00062326	0.141152		---	---	---
NM_011428	Snap25	Synaptosome Associated Protein 25	5		0.213493	1.16e-05	0.00536824		-0.121202	0.0378133	1
NM_001004359	Gprasp1	G Protein-Coupled Receptor Associated Sorting Protein 1	6		-0.228668	0.00841817	0.82963		---	---	---
NM_001005385	Gprasp1	G Protein-Coupled Receptor Associated Sorting Protein 1	6		-0.228668	0.00841817	0.82963		---	---	---
NM_026081	Gprasp1	G Protein-Coupled Receptor Associated Sorting Protein 1	7		-0.228668	0.00841817	0.82963		---	---	---
NM_001162365	Ptk2b	Protein Tyrosine Kinase 2 Beta	26		-0.261531	0.0449769	1		---	---	---
NM_001162366	Ptk2b	Protein Tyrosine Kinase 2 Beta	25		-0.261531	0.0449769	1		---	---	---
NM_172498	Ptk2b	Protein Tyrosine Kinase 2 Beta	25		-0.261531	0.0449769	1		---	---	---
NM_001177307	Aldoa	Aldolase, Fructose-Bisphosphate A	5		-0.360025	5.9e-15	1.14117e-11		0.565232	0.030081	1
NM_001177308	Aldoa	Aldolase, Fructose-Bisphosphate A	4		-0.360025	5.9e-15	1.14117e-11		0.565232	0.030081	1
NM_007438	Aldoa	Aldolase, Fructose-Bisphosphate A	4		-0.360025	5.9e-15	1.14117e-11		0.565232	0.030081	1
NM_001004359	Gprasp1	G Protein-Coupled Receptor Associated Sorting Protein 1	2		-0.430305	0.0389913	1		---	---	---
NM_001005385	Gprasp1	G Protein-Coupled Receptor Associated Sorting Protein 1	3		-0.430305	0.0389913	1		---	---	---
NM_026081	Gprasp1	G Protein-Coupled Receptor Associated Sorting Protein 1	2		-0.430305	0.0389913	1		---	---	---
NR_015505	6720401G13Rik	Firre; functional intergenic repeating RNA element	12		-0.479493	0.0181775	1		-0.674374	0.00399891	1
NM_001177616	Arpp21	CAMP Regulated Phosphoprotein 21	8		-0.553024	0.00312543	0.459572		---	---	---
NM_001177617	Arpp21	CAMP Regulated Phosphoprotein 21	8		-0.553024	0.00312543	0.459572		---	---	---
NM_001177618	Arpp21	CAMP Regulated Phosphoprotein 21	7		-0.553024	0.00312543	0.459572		---	---	---
NM_001177619	Arpp21	CAMP Regulated Phosphoprotein 21	8		-0.553024	0.00312543	0.459572		---	---	---
NM_001177623	Arpp21	CAMP Regulated Phosphoprotein 21	8		-0.553024	0.00312543	0.459572		---	---	---
NM_033264	Arpp21	CAMP Regulated Phosphoprotein 21	7		-0.553024	0.00312543	0.459572		---	---	---
NM_001277982	Snap91	Synaptosome Associated Protein 91	4		-0.639157	0.0116913	0.993978		---	---	---
NM_001277983	Snap91	Synaptosome Associated Protein 91	4		-0.639157	0.0116913	0.993978		---	---	---
NM_001277985	Snap91	Synaptosome Associated Protein 91	4		-0.639157	0.0116913	0.993978		---	---	---
NM_001277986	Snap91	Synaptosome Associated Protein 91	4		-0.639157	0.0116913	0.993978		---	---	---
NM_013669	Snap91	Synaptosome Associated Protein 91	4		-0.639157	0.0116913	0.993978		---	---	---
NR_102729	Snap91	Synaptosome Associated Protein 91	4		-0.639157	0.0116913	0.993978		---	---	---
NM_001177307	Aldoa	Aldolase, Fructose-Bisphosphate A	2		-0.687485	0.0248848	1		---	---	---
NM_001004359	Gprasp1	G Protein-Coupled Receptor Associated Sorting Protein 1	4		-0.752295	0.000196586	0.0562773		---	---	---
NM_001005385	Gprasp1	G Protein-Coupled Receptor Associated Sorting Protein 1	5		-0.752295	0.000196586	0.0562773		---	---	---
NM_026081	Gprasp1	G Protein-Coupled Receptor Associated Sorting Protein 1	4		-0.752295	0.000196586	0.0562773		---	---	---
NM_001113325	Gria1	Glutamate Ionotropic Receptor AMPA Type Subunit 1	14		-0.764965	3.07e-06	0.00162227		---	---	---
NM_001252403	Gria1	Glutamate Ionotropic Receptor AMPA Type Subunit 1	14		-0.764965	3.07e-06	0.00162227		---	---	---
NM_001177618	Arpp21	CAMP Regulated Phosphoprotein 21	11		-0.813781	0.00117243	0.222072		---	---	---
NM_033264	Arpp21	CAMP Regulated Phosphoprotein 21	12		-0.813781	0.00117243	0.222072		---	---	---
NM_001165253	Ctage5	CTAGE Family Member 5, ER Export Factor	14		-0.947121	0.0427145	1		---	---	---
NM_001165254	Ctage5	CTAGE Family Member 5, ER Export Factor	14		-0.947121	0.0427145	1		---	---	---
NM_146034	Ctage5	CTAGE Family Member 5, ER Export Factor	16		-0.947121	0.0427145	1		---	---	---
NM_001177307	Aldoa	Aldolase, Fructose-Bisphosphate A	7		-1.12196	8.79e-39	6.63056e-35		---	---	---
NM_001177308	Aldoa	Aldolase, Fructose-Bisphosphate A	6		-1.12196	8.79e-39	6.63056e-35		---	---	---
NM_007438	Aldoa	Aldolase, Fructose-Bisphosphate A	6		-1.12196	8.79e-39	6.63056e-35		---	---	---
NM_178118	Dixdc1	DIX Domain Containing 1	14		-1.13129	0.0309148	1		---	---	---
NM_001177620	Arpp21	CAMP Regulated Phosphoprotein 21	3		-1.15433	0.000259692	0.0705204		---	---	---
NR_015505	6720401G13Rik	Firre; functional intergenic repeating RNA element	8		-1.16067	0.00380196	0.527679		---	---	---
NM_019490	Uso1	USO1 Vesicle Transport Factor	20		-1.16642	0.00230868	0.370408		1.1473	0.044212	1
NR_026976	6720401G13Rik	Firre; functional intergenic repeating RNA element	8		-1.19312	0.00215049	0.351883		---	---	---
NM_080285	Cttnbp2	Cortactin Binding Protein 2	13		-1.23888	0.0376869	1		---	---	---
NM_009752	Glb1	Galactosidase Beta 1	7		-1.33258	0.0184944	1		---	---	---
NR_108101	Glb1	Galactosidase Beta 1	6		-1.33258	0.0184944	1		---	---	---
NR_108102	Glb1	Galactosidase Beta 1	6		-1.33258	0.0184944	1		---	---	---
NM_175639	Wdr43	WD Repeat Domain 43	13		-1.34828	0.00207992	0.344445		---	---	---
NM_001177404	Gm14431	Zfp967; zinc finger protein 967	2		-1.57001	0.0206432	1		---	---	---
NM_001177405	Gm8898	Zfp966; zinc finger protein 966	2		-1.57001	0.0206432	1		---	---	---
NM_001177406	Gm14431	Zfp967; zinc finger protein 967	3		-1.57001	0.0206432	1		---	---	---
NM_001177407	Gm8898	Zfp966; zinc finger protein 966	3		-1.57001	0.0206432	1		---	---	---
NM_053273	Ttyh2	Tweety Family Member 2	10		-1.61096	0.0475167	1		---	---	---
NM_007708	Cit	Citron Rho-Interacting Serine/Threonine Kinase	14		-1.66541	0.000933304	0.191371		---	---	---
NM_001177696	Ablim2	Actin Binding LIM Protein Family Member 2	19		-1.6845	0.00331275	0.476663		1.65822	0.021026	1
NM_177678	Ablim2	Actin Binding LIM Protein Family Member 2	17		-1.6845	0.00331275	0.476663		1.65822	0.021026	1
NR_045608	Mtf2	Metal Response Element Binding Transcription Factor 2	3		-1.74543	0.00325569	0.472282		---	---	---
NM_001199217	Slc38a3	Solute Carrier Family 38 Member 3	6		-1.85275	0.0278166	1		---	---	---
NM_001199218	Slc38a3	Solute Carrier Family 38 Member 3	6		-1.85275	0.0278166	1		---	---	---
NM_023805	Slc38a3	Solute Carrier Family 38 Member 3	6		-1.85275	0.0278166	1		---	---	---
NM_001177696	Ablim2	Actin Binding LIM Protein Family Member 2	21		-2.03777	2.98e-06	0.00158582		---	---	---
NM_177678	Ablim2	Actin Binding LIM Protein Family Member 2	19		-2.03777	2.98e-06	0.00158582		---	---	---
NM_001190187	Nrg3	Neuregulin 3	9		-2.1596	6.91e-07	0.000429006		---	---	---
NM_008734	Nrg3	Neuregulin 3	9		-2.1596	6.91e-07	0.000429006		---	---	---
NM_018889	Pigb	Phosphatidylinositol Glycan Anchor Biosynthesis Class B	9		-2.23947	0.0131413	1		2.45158	0.0394032	1
NM_019490	Uso1	USO1 Vesicle Transport Factor	2		-2.25288	0.00661222	0.722084		---	---	---
NM_178118	Dixdc1	DIX Domain Containing 1	13		-2.27237	0.0277368	1		---	---	---
NM_001103177	Ablim1	Actin Binding LIM Protein 1	16		-2.36207	0.0188013	1		---	---	---
NM_001103178	Ablim1	Actin Binding LIM Protein 1	14		-2.36207	0.0188013	1		---	---	---
NM_178688	Ablim1	Actin Binding LIM Protein 1	19		-2.36207	0.0188013	1		---	---	---
NM_020614	Taf1b	TATA-Box Binding Protein Associated Factor, RNA Polymerase I Subunit B	4		-2.63694	1.37e-07	9.8657e-05		2.44224	5.55e-06	0.0508949
NM_001177696	Ablim2	Actin Binding LIM Protein Family Member 2	20		-2.69116	0.00436214	0.562477		---	---	---
NM_177678	Ablim2	Actin Binding LIM Protein Family Member 2	18		-2.69116	0.00436214	0.562477		---	---	---
NM_001163311	Srr	Serine Racemase	2		-2.8723	0.00214454	0.351779		---	---	---
NM_013761	Srr	Serine Racemase	3		-2.8723	0.00214454	0.351779		---	---	---
NM_001177697	Ablim2	Actin Binding LIM Protein Family Member 2	18		-3.05927	1.83e-07	0.000128711		---	---	---
NM_001177698	Ablim2	Actin Binding LIM Protein Family Member 2	17		-3.05927	1.83e-07	0.000128711		---	---	---
NM_001177699	Ablim2	Actin Binding LIM Protein Family Member 2	17		-3.05927	1.83e-07	0.000128711		---	---	---
NM_001177700	Ablim2	Actin Binding LIM Protein Family Member 2	16		-3.05927	1.83e-07	0.000128711		---	---	---
NM_007708	Cit	Citron Rho-Interacting Serine/Threonine Kinase	17		-3.08033	0.0111602	0.971584		---	---	---
NM_001162365	Ptk2b	Protein Tyrosine Kinase 2 Beta	15		-3.43698	0.00481623	0.600501		---	---	---
NM_001162366	Ptk2b	Protein Tyrosine Kinase 2 Beta	14		-3.43698	0.00481623	0.600501		---	---	---
NM_172498	Ptk2b	Protein Tyrosine Kinase 2 Beta	15		-3.43698	0.00481623	0.600501		---	---	---
NM_009752	Glb1	Galactosidase Beta 1	2		-3.54189	0.00037924	0.0948043		4.50779	0.0213764	1
NM_001277982	Snap91	Synaptosome Associated Protein 91	11		---	---	---		4.04847	0.00294522	1
NM_001277986	Snap91	Synaptosome Associated Protein 91	11		---	---	---		4.04847	0.00294522	1
NM_013669	Snap91	Synaptosome Associated Protein 91	11		---	---	---		4.04847	0.00294522	1
NR_102729	Snap91	Synaptosome Associated Protein 91	12		---	---	---		4.04847	0.00294522	1
NM_146034	Ctage5	CTAGE Family Member 5, ER Export Factor	5		---	---	---		3.11004	0.0314086	1
NM_001103177	Ablim1	Actin Binding LIM Protein 1	19		---	---	---		3.06266	0.0344438	1
NM_001103178	Ablim1	Actin Binding LIM Protein 1	17		---	---	---		3.06266	0.0344438	1
NM_178688	Ablim1	Actin Binding LIM Protein 1	22		---	---	---		3.06266	0.0344438	1
NM_001253878	Mtf2	Metal Response Element Binding Transcription Factor 2	5		---	---	---		2.84891	0.0410518	1
NM_001253877	Mtf2	Metal Response Element Binding Transcription Factor 2	5		---	---	---		2.49731	0.0410518	1
NM_001253879	Mtf2	Metal Response Element Binding Transcription Factor 2	4		---	---	---		2.49731	0.0410518	1
NM_001253880	Mtf2	Metal Response Element Binding Transcription Factor 2	2		---	---	---		2.49731	0.0410518	1
NM_013827	Mtf2	Metal Response Element Binding Transcription Factor 2	4		---	---	---		2.49731	0.0410518	1
NR_045608	Mtf2	Metal Response Element Binding Transcription Factor 2	6		---	---	---		2.49731	0.0410518	1
NM_001177406	Gm14431	Zfp967; zinc finger protein 967	2		---	---	---		2.19265	0.0260641	1
NM_001177407	Gm8898	Zfp966; zinc finger protein 966	2		---	---	---		2.19265	0.0260641	1
NM_010748	Lyst	Lysosomal Trafficking Regulator	33		---	---	---		2.11561	0.0470923	1
NM_145452	Rasa1	RAS P21 Protein Activator 1	6		---	---	---		1.95295	0.0120635	1
NM_053273	Ttyh2	Tweety Family Member 2	6		---	---	---		1.83872	0.0442304	1
NM_080285	Cttnbp2	Cortactin Binding Protein 2	11		---	---	---		1.8317	0.00146009	1
NM_001242372	Gon4l	Gon-4 Like	18		---	---	---		1.80316	0.000108034	0.660466
NM_027389	Gon4l	Gon-4 Like	17		---	---	---		1.80316	0.000108034	0.660466
NM_008477	Ktn1	Kinectin 1	36		---	---	---		1.66438	0.00596832	1
NM_001242372	Gon4l	Gon-4 Like	17		---	---	---		1.60028	0.000273237	1
NM_027389	Gon4l	Gon-4 Like	16		---	---	---		1.60028	0.000273237	1
NM_175639	Wdr43	WD Repeat Domain 43	14		---	---	---		1.58717	0.0437162	1
NM_001256116	Sun1	Sad1 And UNC84 Domain Containing 1	7		---	---	---		1.49106	0.0309238	1
NM_024451	Sun1	Sad1 And UNC84 Domain Containing 1	9		---	---	---		1.49106	0.0309238	1
NM_178118	Dixdc1	DIX Domain Containing 1	17		---	---	---		1.30574	0.0372015	1
NM_001163608	Plxdc1	Plexin Domain Containing 1	10		---	---	---		1.30381	0.0420158	1
NM_028199	Plxdc1	Plexin Domain Containing 1	10		---	---	---		1.30381	0.0420158	1
NM_001190187	Nrg3	Neuregulin 3	3		---	---	---		1.22229	0.035037	1
NM_001190188	Nrg3	Neuregulin 3	3		---	---	---		1.22229	0.035037	1
NM_008734	Nrg3	Neuregulin 3	3		---	---	---		1.22229	0.035037	1
NM_130884	Idh3b	Isocitrate Dehydrogenase 3 (NAD(+)) Beta	4		---	---	---		1.1863	0.0175995	1
NM_001199217	Slc38a3	Solute Carrier Family 38 Member 3	5		---	---	---		1.09992	0.0453752	1
NM_001199218	Slc38a3	Solute Carrier Family 38 Member 3	5		---	---	---		1.09992	0.0453752	1
NM_023805	Slc38a3	Solute Carrier Family 38 Member 3	5		---	---	---		1.09992	0.0453752	1
NM_001039483	Tmco1	Transmembrane And Coiled-Coil Domains 1	2		---	---	---		1.04338	0.0444836	1
NM_146150	Nrd1	Nardilysin Convertase	23		---	---	---		1.01527	0.0245788	1
NM_001177616	Arpp21	CAMP Regulated Phosphoprotein 21	7		---	---	---		0.808782	0.0352798	1
NM_001177617	Arpp21	CAMP Regulated Phosphoprotein 21	7		---	---	---		0.808782	0.0352798	1
NM_001177618	Arpp21	CAMP Regulated Phosphoprotein 21	6		---	---	---		0.808782	0.0352798	1
NM_001177619	Arpp21	CAMP Regulated Phosphoprotein 21	7		---	---	---		0.808782	0.0352798	1
NM_001177623	Arpp21	CAMP Regulated Phosphoprotein 21	7		---	---	---		0.808782	0.0352798	1
NM_033264	Arpp21	CAMP Regulated Phosphoprotein 21	6		---	---	---		0.808782	0.0352798	1
NM_001162365	Ptk2b	Protein Tyrosine Kinase 2 Beta	24		---	---	---		0.705387	0.0354942	1
NM_001162366	Ptk2b	Protein Tyrosine Kinase 2 Beta	23		---	---	---		0.705387	0.0354942	1
NM_008927	Map2k1	Mitogen-Activated Protein Kinase Kinase 1; MEK1	8		---	---	---		0.704298	0.0489323	1
NM_177407	Camk2a	Calcium/Calmodulin Dependent Protein Kinase II Alpha	13		---	---	---		0.656117	0.014491	1
NM_013761	Srr	Serine Racemase	2		---	---	---		0.649391	0.0493652	1
NM_001004359	Gprasp1	G Protein-Coupled Receptor Associated Sorting Protein 1	8		---	---	---		-0.130864	0.00297476	1
NM_001005385	Gprasp1	G Protein-Coupled Receptor Associated Sorting Protein 1	8		---	---	---		-0.130864	0.00297476	1
NM_026081	Gprasp1	G Protein-Coupled Receptor Associated Sorting Protein 1	9		---	---	---		-0.130864	0.00297476	1
NM_001004359	Gprasp1	G Protein-Coupled Receptor Associated Sorting Protein 1	7		---	---	---		-0.179619	0.000824853	1
NM_001005385	Gprasp1	G Protein-Coupled Receptor Associated Sorting Protein 1	7		---	---	---		-0.179619	0.000824853	1
NM_026081	Gprasp1	G Protein-Coupled Receptor Associated Sorting Protein 1	8		---	---	---		-0.179619	0.000824853	1
NM_026988	Ptms	Parathymosin	4		---	---	---		-0.297847	0.0134309	1
NR_015505	6720401G13Rik	Firre; functional intergenic repeating RNA element	14		---	---	---		-0.369492	0.0211816	1
NR_026976	6720401G13Rik	Firre; functional intergenic repeating RNA element	14		---	---	---		-0.38328	0.0158169	1
NR_015505	6720401G13Rik	Firre; functional intergenic repeating RNA element	17		---	---	---		-0.539798	3.59e-06	0.0376242
NR_015505	6720401G13Rik	Firre; functional intergenic repeating RNA element	16		---	---	---		-0.641948	8.44e-05	0.619175
NR_026976	6720401G13Rik	Firre; functional intergenic repeating RNA element	16		---	---	---		-0.652833	5.78e-05	0.471147
NR_026976	6720401G13Rik	Firre; functional intergenic repeating RNA element	12		---	---	---		-0.693787	0.00287485	1
NR_015505	6720401G13Rik	Firre; functional intergenic repeating RNA element	11		---	---	---		-0.719453	0.000954824	1
NR_026976	6720401G13Rik	Firre; functional intergenic repeating RNA element	11		---	---	---		-0.727805	0.000983353	1
NM_008925	Prkcsh	Protein Kinase C Substrate 80K-H	15		---	---	---		-0.793289	0.0111655	1
NR_015505	6720401G13Rik	Firre; functional intergenic repeating RNA element	13		---	---	---		-0.800494	0.00272034	1
NR_026976	6720401G13Rik	Firre; functional intergenic repeating RNA element	13		---	---	---		-0.820465	0.00190164	1
NM_007708	Cit	Citron Rho-Interacting Serine/Threonine Kinase	43		---	---	---		-0.873751	0.0498157	1
NR_015505	6720401G13Rik	Firre; functional intergenic repeating RNA element	18		---	---	---		-1.10904	0.00102201	1
NR_015505	6720401G13Rik	Firre; functional intergenic repeating RNA element	19		---	---	---		-1.12445	0.000653131	1
NR_026976	6720401G13Rik	Firre; functional intergenic repeating RNA element	18		---	---	---		-1.14741	0.000505888	1
NR_026976	6720401G13Rik	Firre; functional intergenic repeating RNA element	19		---	---	---		-1.16188	0.000439318	1
