# Supplementary material for: The intellectual disability gene PQBP1 rescues Alzheimer’s disease pathology
Source: Mol Psychiatry. 2018 Oct 3;23(10):2090–110. doi: 10.1038/s41380-018-0253-8 (PMC6250680; doi:10.1038/s41380-018-0253-8)
Supplement: Supplementary file 19 — Supplementary Table 2 [file 41380_2018_253_MOESM19_ESM.xlsx]

## Sheet: Sup table 2
[Supplementary Table 2] Exons whose splicing was recovered by AAV-PQBP1 in 5xFAD mice.
					5xFAD (3M) vs B6/SJL (3M)				5xFAD+AAV-PQBP1 (6M) vs 5xFAD (3M)
Gene accession	Gene symbol	Gene name	Changed exon		Log2 relative skipping/inclusion ratio	p-value	q-value		Log2 relative skipping/inclusion ratio	p-value	q-value		significantly recovered by AAV-PQBP1?
NR_026976	6720401G13Rik	Firre; functional intergenic repeating RNA element	19		-1.16188	0.000439318	1		4.57887	2.82e-43	5.2593e-41		Yes
NR_026976	6720401G13Rik	Firre; functional intergenic repeating RNA element	11		-0.727805	0.000983353	1		4.43614	1.9e-59	7.087e-57		Yes
NR_015505	6720401G13Rik	Firre; functional intergenic repeating RNA element	11		-0.719453	0.000954824	1		4.42543	2.44e-58	7.58433e-56		Yes
NR_026976	6720401G13Rik	Firre; functional intergenic repeating RNA element	13		-0.820465	0.00190164	1		4.26558	1.97e-60	3.56681e-57		Yes
NR_015505	6720401G13Rik	Firre; functional intergenic repeating RNA element	13		-0.800494	0.00272034	1		4.11634	2.13e-55	5.67493e-53		Yes
NR_026976	6720401G13Rik	Firre; functional intergenic repeating RNA element	12		-0.693787	0.00287485	1		3.89831	1.69e-49	3.93981e-47		Yes
NR_026976	6720401G13Rik	Firre; functional intergenic repeating RNA element	14		-0.38328	0.0158169	1		3.7594	7.92e-43	1.3428e-40		Yes
NR_015505	6720401G13Rik	Firre; functional intergenic repeating RNA element	12		-0.674374	0.00399891	1		3.74987	3.27e-45	6.77617e-43		Yes
NR_015505	6720401G13Rik	Firre; functional intergenic repeating RNA element	19		-1.12445	0.000653131	1		3.72894	1.09e-24	8.83848e-23		Yes
NR_015505	6720401G13Rik	Firre; functional intergenic repeating RNA element	14		-0.369492	0.0211816	1		3.68277	1.19e-40	1.47957e-38		Yes
NR_026976	6720401G13Rik	Firre; functional intergenic repeating RNA element	7		-0.58185	0.00988629	1		3.40471	3.08e-20	1.91473e-18		Yes
NR_015505	6720401G13Rik	Firre; functional intergenic repeating RNA element	7		-0.58185	0.00988629	1		3.35497	1.16e-19	6.76063e-18		Yes
NR_026976	6720401G13Rik	Firre; functional intergenic repeating RNA element	16		-0.652833	5.78e-05	0.471147		3.24071	1.66e-32	1.70795e-30		Yes
NR_015505	6720401G13Rik	Firre; functional intergenic repeating RNA element	16		-0.641948	8.44e-05	0.619175		3.05917	2.85e-28	2.65763e-26		Yes
NR_026976	6720401G13Rik	Firre; functional intergenic repeating RNA element	15		-1.27243	2.12e-07	0.00388819		3.03368	1.74e-32	1.70795e-30		Yes
NR_015505	6720401G13Rik	Firre; functional intergenic repeating RNA element	15		-1.25675	2.12e-07	0.00388819		2.78413	2.09e-26	1.85612e-24		Yes
NR_026976	6720401G13Rik	Firre; functional intergenic repeating RNA element	18		-1.14741	0.000505888	1		2.39631	1.15e-17	5.95764e-16		Yes
NM_001004359	Gprasp1	G Protein-Coupled Receptor Associated Sorting Protein 1	7		-0.179619	0.000824853	1		2.16064	7.65e-60	3.56681e-57		Yes
NM_001005385	Gprasp1	G Protein-Coupled Receptor Associated Sorting Protein 1	7		-0.179619	0.000824853	1		2.16064	7.65e-60	3.56681e-57		Yes
NM_026081	Gprasp1	G Protein-Coupled Receptor Associated Sorting Protein 1	8		-0.179619	0.000824853	1		2.16064	7.65e-60	3.56681e-57		Yes
NM_001004359	Gprasp1	G Protein-Coupled Receptor Associated Sorting Protein 1	8		-0.130864	0.00297476	1		1.84952	3.06e-41	4.07636e-39		Yes
NM_001005385	Gprasp1	G Protein-Coupled Receptor Associated Sorting Protein 1	8		-0.130864	0.00297476	1		1.84952	3.06e-41	4.07636e-39		Yes
NM_026081	Gprasp1	G Protein-Coupled Receptor Associated Sorting Protein 1	9		-0.130864	0.00297476	1		1.84952	3.06e-41	4.07636e-39		Yes
NR_015505	6720401G13Rik	Firre; functional intergenic repeating RNA element	18		-1.10904	0.00102201	1		1.53875	1.53e-06	4.67779e-05		Yes
NR_026976	6720401G13Rik	Firre; functional intergenic repeating RNA element	17		-0.551111	2.21e-06	0.0270217		1.50153	3.87e-07	1.22331e-05		Yes
NR_015505	6720401G13Rik	Firre; functional intergenic repeating RNA element	17		-0.539798	3.59e-06	0.0376242		1.0055	0.00127367	0.0263933		Yes
NM_011428	Snap25	Synaptosome Associated Protein 25	5		-0.121202	0.0378133	1		0.718708	5.51e-20	3.31489e-18		Yes
NM_146150	Nrd1	Nardilysin Convertase	23		1.01527	0.0245788	1		0.663764	0.0394001	0.471034
NR_033548	D030047H15Rik	Gm15924/Dsec	2		2.65808	0.00123855	1		0.614127	0.00406707	0.0758509
NM_001242940	Grin1os	glutamate receptor, ionotropic, NMDA1 (zeta 1), opposite strand	2		0.987035	0.00120788	1		0.594838	0.000205393	0.00478822
NM_177407	Camk2a	Calcium/Calmodulin Dependent Protein Kinase II Alpha	13		0.656117	0.014491	1		0.49088	2.21e-15	1.11396e-13
NM_008927	Map2k1	Mitogen-Activated Protein Kinase Kinase 1; MEK1	8		0.704298	0.0489323	1		-0.447187	0.0101153	0.173074		Yes
NM_001256116	Sun1	Sad1 And UNC84 Domain Containing 1	7		1.49106	0.0309238	1		-0.803576	0.0476573	0.507891		Yes
NM_024451	Sun1	Sad1 And UNC84 Domain Containing 1	9		1.49106	0.0309238	1		-0.803576	0.0476573	0.507891		Yes
NM_008477	Ktn1	Kinectin 1	36		1.66438	0.00596832	1		-0.861489	0.00157657	0.0319599		Yes
NM_022029	Nrgn	Neurogranin	3		2.36965	0.00244695	1		-1.15679	9.95e-09	3.63858e-07		Yes
NM_020614	Taf1b	TATA-Box Binding Protein Associated Factor, RNA Polymerase I Subunit B	4		2.44224	5.55e-06	0.0508949		-1.27863	0.000436303	0.00935293		Yes
NM_080285	Cttnbp2	Cortactin Binding Protein 2	11		1.8317	0.00146009	1		-1.40761	0.00420279	0.0776059		Yes
NM_026988	Ptms	Parathymosin	4		-0.297847	0.0134309	1		-1.47667	4.86e-08	1.6785e-06
NM_008668	Nab2	NGFI-A Binding Protein 2	6		1.97953	0.00163497	1		-2.225	1.5e-05	0.000383219		Yes
NM_001253878	Mtf2	Metal Response Element Binding Transcription Factor 2	5		2.84891	0.0410518	1		-3.58496	0.0363103	0.439731		Yes
NM_001253877	Mtf2	Metal Response Element Binding Transcription Factor 2	5		2.49731	0.0410518	1		-3.64386	0.0363103	0.439731		Yes
NM_001253879	Mtf2	Metal Response Element Binding Transcription Factor 2	4		2.49731	0.0410518	1		-3.64386	0.0363103	0.439731		Yes
NM_001253880	Mtf2	Metal Response Element Binding Transcription Factor 2	2		2.49731	0.0410518	1		-3.64386	0.0363103	0.439731		Yes
NM_013827	Mtf2	Metal Response Element Binding Transcription Factor 2	4		2.49731	0.0410518	1		-3.64386	0.0363103	0.439731		Yes
NR_045608	Mtf2	Metal Response Element Binding Transcription Factor 2	6		2.49731	0.0410518	1		-3.64386	0.0363103	0.439731		Yes
NM_001177406	Gm14431	Zfp967; zinc finger protein 967	2		2.19265	0.0260641	1		---	---	---
NM_001277982	Snap91	Synaptosome Associated Protein 91	11		4.04847	0.00294522	1		3.00577	0.154648	1
NM_001277986	Snap91	Synaptosome Associated Protein 91	11		4.04847	0.00294522	1		3.00577	0.154648	1
NM_013669	Snap91	Synaptosome Associated Protein 91	11		4.04847	0.00294522	1		3.00577	0.154648	1
NR_102729	Snap91	Synaptosome Associated Protein 91	12		4.04847	0.00294522	1		3.00577	0.154648	1
NM_001177407	Gm8898	Zfp966; zinc finger protein 966	2		2.19265	0.0260641	1		0.987061	1	1
NM_008925	Prkcsh	Protein Kinase C Substrate 80K-H	15		-0.793289	0.0111655	1		0.703518	0.0961184	0.809041
NM_007708	Cit	Citron Rho-Interacting Serine/Threonine Kinase	43		-0.873751	0.0498157	1		0.575925	0.425414	1
NM_009668	Bin1	Bridging Integrator 1	15		0.741439	0.00850498	1		0.304708	0.0976138	0.809041
NM_008165	Gria1	Glutamate Ionotropic Receptor AMPA Type Subunit 1	14		-0.191636	0.0247562	1		0.164874	0.561898	1
NM_001039483	Tmco1	Transmembrane And Coiled-Coil Domains 1	2		1.04338	0.0444836	1		0.113	0.812762	1
NM_001177307	Aldoa	Aldolase, Fructose-Bisphosphate A	5		0.565232	0.030081	1		0.0574187	0.354233	1
NM_001177308	Aldoa	Aldolase, Fructose-Bisphosphate A	4		0.565232	0.030081	1		0.0574187	0.354233	1
NM_007438	Aldoa	Aldolase, Fructose-Bisphosphate A	4		0.565232	0.030081	1		0.0574187	0.354233	1
NM_009752	Glb1	Galactosidase Beta 1	2		4.50779	0.0213764	1		0.0282583	1	1
NM_013761	Srr	Serine Racemase	2		0.649391	0.0493652	1		-0.0376704	0.928262	1
NM_178118	Dixdc1	DIX Domain Containing 1	17		1.30574	0.0372015	1		-0.0388426	1	1
NM_001163622	Prepl	Prolyl Endopeptidase-Like	2		0.728347	0.0323467	1		-0.0427097	0.823827	1
NM_001242372	Gon4l	Gon-4 Like	18		1.80316	0.000108034	0.660466		-0.0869381	0.83514	1
NM_027389	Gon4l	Gon-4 Like	17		1.80316	0.000108034	0.660466		-0.0869381	0.83514	1
NM_130884	Idh3b	Isocitrate Dehydrogenase 3 (NAD(+)) Beta	4		1.1863	0.0175995	1		-0.161301	0.697841	1
NM_001177696	Ablim2	Actin Binding LIM Protein Family Member 2	19		1.65822	0.021026	1		-0.162503	0.64834	1
NM_177678	Ablim2	Actin Binding LIM Protein Family Member 2	17		1.65822	0.021026	1		-0.162503	0.64834	1
NM_001242372	Gon4l	Gon-4 Like	17		1.60028	0.000273237	1		-0.164771	0.62665	1
NM_027389	Gon4l	Gon-4 Like	16		1.60028	0.000273237	1		-0.164771	0.62665	1
NM_019490	Uso1	USO1 Vesicle Transport Factor	20		1.1473	0.044212	1		-0.269669	0.557447	1
NM_001103177	Ablim1	Actin Binding LIM Protein 1	19		3.06266	0.0344438	1		-0.287364	0.783529	1
NM_001103178	Ablim1	Actin Binding LIM Protein 1	17		3.06266	0.0344438	1		-0.287364	0.783529	1
NM_178688	Ablim1	Actin Binding LIM Protein 1	22		3.06266	0.0344438	1		-0.287364	0.783529	1
NM_001177616	Arpp21	CAMP Regulated Phosphoprotein 21	7		0.808782	0.0352798	1		-0.316106	0.235455	1
NM_001177617	Arpp21	CAMP Regulated Phosphoprotein 21	7		0.808782	0.0352798	1		-0.316106	0.235455	1
NM_001177618	Arpp21	CAMP Regulated Phosphoprotein 21	6		0.808782	0.0352798	1		-0.316106	0.235455	1
NM_001177619	Arpp21	CAMP Regulated Phosphoprotein 21	7		0.808782	0.0352798	1		-0.316106	0.235455	1
NM_001177623	Arpp21	CAMP Regulated Phosphoprotein 21	7		0.808782	0.0352798	1		-0.316106	0.235455	1
NM_033264	Arpp21	CAMP Regulated Phosphoprotein 21	6		0.808782	0.0352798	1		-0.316106	0.235455	1
NM_029291	Ascc2	Activating Signal Cointegrator 1 Complex Subunit 2	9		1.79951	0.0498824	1		-0.325576	0.535636	1
NM_001199217	Slc38a3	Solute Carrier Family 38 Member 3	5		1.09992	0.0453752	1		-0.339316	0.462244	1
NM_001199218	Slc38a3	Solute Carrier Family 38 Member 3	5		1.09992	0.0453752	1		-0.339316	0.462244	1
NM_023805	Slc38a3	Solute Carrier Family 38 Member 3	5		1.09992	0.0453752	1		-0.339316	0.462244	1
NM_018889	Pigb	Phosphatidylinositol Glycan Anchor Biosynthesis Class B	9		2.45158	0.0394032	1		-0.388565	0.773116	1
NM_145452	Rasa1	RAS P21 Protein Activator 1	6		1.95295	0.0120635	1		-0.424722	0.373657	1
NM_053273	Ttyh2	Tweety Family Member 2	6		1.83872	0.0442304	1		-0.473931	0.619675	1
NM_001177696	Ablim2	Actin Binding LIM Protein Family Member 2	18		1.67829	0.0157752	1		-0.49131	0.172038	1
NM_177678	Ablim2	Actin Binding LIM Protein Family Member 2	16		1.67829	0.0157752	1		-0.49131	0.172038	1
NM_001162365	Ptk2b	Protein Tyrosine Kinase 2 Beta	24		0.705387	0.0354942	1		-0.541654	0.0823116	0.733311
NM_001162366	Ptk2b	Protein Tyrosine Kinase 2 Beta	23		0.705387	0.0354942	1		-0.541654	0.0823116	0.733311
NM_146034	Ctage5	CTAGE Family Member 5, ER Export Factor	5		3.11004	0.0314086	1		-0.617935	0.360068	1
NM_001190187	Nrg3	Neuregulin 3	3		1.22229	0.035037	1		-0.657481	0.274843	1
NM_001190188	Nrg3	Neuregulin 3	3		1.22229	0.035037	1		-0.657481	0.274843	1
NM_008734	Nrg3	Neuregulin 3	3		1.22229	0.035037	1		-0.657481	0.274843	1
NM_001143777	Fam13c	Family With Sequence Similarity 13 Member C	3		2.14631	0.000611658	1		-0.746552	0.133419	0.98516
NM_001163608	Plxdc1	Plexin Domain Containing 1	10		1.30381	0.0420158	1		-0.899914	0.0522561	0.526798
NM_028199	Plxdc1	Plexin Domain Containing 1	10		1.30381	0.0420158	1		-0.899914	0.0522561	0.526798
NM_175639	Wdr43	WD Repeat Domain 43	14		1.58717	0.0437162	1		-0.912326	0.0996321	0.814973
NM_001143776	Fam13c	Family With Sequence Similarity 13 Member C	2		2.41576	0.00484613	1		-0.960199	0.148299	1
NM_024244	Fam13c	Family With Sequence Similarity 13 Member C	2		2.41576	0.00484613	1		-0.960199	0.148299	1
NM_010748	Lyst	Lysosomal Trafficking Regulator	33		2.11561	0.0470923	1		-0.994887	0.394229	1
